# Supplementary material for: N′-(3-Methyl­quinoxalin-2-yl)-N′-phenyl­benzohydrazide
Source: Acta Crystallogr Sect E Struct Rep Online. 2011 May 11;67(Pt 6):o1374. doi: 10.1107/S160053681101703X (PMC3120384; doi:10.1107/S160053681101703X)
Supplement: Supplementary file 1 [file e-67-o1374-sup1.cif]

##############################################################################
#                                                                            #
# This CIF contains the data in a paper accepted for publication in          #
# Acta Crystallographica Section E. It conforms to the requirements of       #
# Notes for Authors for Acta Crystallographica Section E, and has been       #
# peer reviewed under the auspices of the IUCr Commission on Journals.       #
#                                                                            #
# Full details of the Crystallographic Information File format               #
# are given in the paper "The Crystallographic Information File (CIF):       #
# a New Standard Archive File for Crystallography" by S. R. Hall, F. H.      #
# Allen and I. D. Brown [Acta Cryst. (1991), A47, 655-685].                  #
#                                                                            #
# The current version of the core CIF dictionary is obtainable from          #
# ftp://ftp.iucr.org/pub/cif_core.dic.                                       #
#                                                                            #
# Software is freely available for graphical display of the structure(s)     #
# in this CIF. For information consult the CIF software page                 #
# http://www.iucr.org/resources/cif/software.                                #
#                                                                            #
# This file may be used for bona fide research purposes within the           #
# scientific community so long as proper attribution is given to the journal # 
# article from which it was obtained.                                        #
#                                                                            #
##############################################################################
data_I
_audit_creation_method     SHELXL-97
_chemical_name_systematic
;
<i>N</i>'-(3-Methylquinoxalin-2-yl)-<i>N</i>'-phenylbenzohydrazide
;
_chemical_name_common     ?
_chemical_formula_moiety     'C22 H18 N4 O'
_chemical_formula_sum     'C22 H18 N4 O'
_chemical_formula_iupac     'C22 H18 N4 O'
_chemical_formula_weight     354.40
_chemical_melting_point     ?
_symmetry_cell_setting     monoclinic
_symmetry_space_group_name_H-M     'P 21/c'
_symmetry_space_group_name_hall     '-P 2ybc'
loop_
    _symmetry_equiv_pos_as_xyz
    'x, y, z'
    '-x, y+1/2, -z+1/2'
    '-x, -y, -z'
    'x, -y-1/2, z-1/2'
_cell_length_a     18.6809(12)
_cell_length_b     10.5840(8)
_cell_length_c     9.5860(6)
_cell_angle_alpha     90.00
_cell_angle_beta     100.108(3)
_cell_angle_gamma     90.00
_cell_volume     1865.9(2)
_cell_formula_units_Z     4
_cell_measurement_reflns_used     345
_cell_measurement_theta_min     2.7
_cell_measurement_theta_max     26.8
_cell_measurement_temperature     296(2)
_cell_special_details     ?
_exptl_crystal_description     prism
_exptl_crystal_colour     colourless
_exptl_crystal_size_max     0.35
_exptl_crystal_size_mid     0.34
_exptl_crystal_size_min     0.18
_exptl_crystal_density_diffrn     1.262
_exptl_crystal_density_meas     ?
_exptl_crystal_density_method     'not measured'
_exptl_crystal_F_000     744
_exptl_absorpt_coefficient_mu     0.080
_exptl_absorpt_correction_type     none
_exptl_absorpt_process_details     ?
_exptl_absorpt_correction_T_min     ?
_exptl_absorpt_correction_T_max     ?
_exptl_special_details
;
The data collection nominally covered a sphere of reciprocal space, by a
combination of two sets of exposures; each set had a different \f angle for
the crystal and each exposure covered 0.5\% in \w and 30 s in time. The
crystal-to-detector distance was 37.5 mm.
;
_diffrn_ambient_temperature     296(2)
_diffrn_radiation_type     MoK\a
_diffrn_radiation_wavelength     0.71073
_diffrn_radiation_source     'fine-focus sealed tube'
_diffrn_radiation_monochromator     graphite
_diffrn_measurement_device_type     'Bruker APEXII CCD detector'
_diffrn_measurement_method     '\w and \f'
_diffrn_detector_area_resol_mean     ?
_diffrn_reflns_number     19397
_diffrn_reflns_av_R_equivalents     0.0435
_diffrn_reflns_av_sigmaI/netI     0.0505
_diffrn_reflns_theta_min     1.11
_diffrn_reflns_theta_max     28.02
_diffrn_reflns_theta_full     28.02
_diffrn_measured_fraction_theta_max     0.998
_diffrn_measured_fraction_theta_full     0.998
_diffrn_reflns_limit_h_min     -24
_diffrn_reflns_limit_h_max     24
_diffrn_reflns_limit_k_min     -8
_diffrn_reflns_limit_k_max     13
_diffrn_reflns_limit_l_min     -12
_diffrn_reflns_limit_l_max     10
_diffrn_standards_number     ?
_diffrn_standards_interval_count     ?
_diffrn_standards_interval_time     ?
_diffrn_standards_decay_%     ?
_refine_special_details
;
Refinement of <i>F</i>^2^ against ALL reflections. The weighted <i>R</i>-factor
<i>wR</i> and goodness of fit <i>S</i> are based on <i>F</i>^2^, conventional
<i>R</i>-factors <i>R</i> are based on <i>F</i>, with <i>F</i> set to zero for
negative <i>F</i>^2^. The threshold expression of <i>F</i>^2^ >
\s(<i>F</i>^2^) is used only for calculating <i>R</i>-factors(gt) <i>etc</i>.
and is not relevant to the choice of reflections for refinement.
<i>R</i>-factors based on <i>F</i>^2^ are statistically about twice as large
as those based on <i>F</i>, and <i>R</i>- factors based on ALL data will be
even larger.
;
_reflns_number_total     4502
_reflns_number_gt     2286
_reflns_threshold_expression     I>2\s(I)
_refine_ls_structure_factor_coef     Fsqd
_refine_ls_matrix_type     full
_refine_ls_R_factor_all     0.1153
_refine_ls_R_factor_gt     0.0482
_refine_ls_wR_factor_gt     0.1054
_refine_ls_wR_factor_ref     0.1298
_refine_ls_goodness_of_fit_ref     1.014
_refine_ls_restrained_S_all     1.014
_refine_ls_number_reflns     4502
_refine_ls_number_parameters     245
_refine_ls_number_restraints     0
_refine_ls_hydrogen_treatment     constr
_refine_ls_weighting_scheme     calc
_refine_ls_weighting_details
         'calc w=1/[\s^2^(Fo^2^)+(0.0573P)^2^+0.0000P] where P=(Fo^2^+2Fc^2^)/3'
_atom_sites_solution_hydrogens     geom
_atom_sites_solution_primary     direct
_atom_sites_solution_secondary     difmap
_refine_ls_shift/su_max     0.000
_refine_ls_shift/su_mean     0.000
_refine_diff_density_max     0.130
_refine_diff_density_min     -0.198
_refine_ls_extinction_method     none
_refine_ls_extinction_coef     ?
loop_
    _atom_type_symbol
    _atom_type_description
    _atom_type_scat_dispersion_real
    _atom_type_scat_dispersion_imag
    _atom_type_scat_source
    'C' 'C' 0.0033 0.0016
                         'International Tables Vol C Tables 4.2.6.8 and 6.1.1.4'
    'H' 'H' 0.0000 0.0000
                         'International Tables Vol C Tables 4.2.6.8 and 6.1.1.4'
    'N' 'N' 0.0061 0.0033
                         'International Tables Vol C Tables 4.2.6.8 and 6.1.1.4'
    'O' 'O' 0.0106 0.0060
                         'International Tables Vol C Tables 4.2.6.8 and 6.1.1.4'
_computing_data_collection     'APEX2 (Bruker, 2005)'
_computing_cell_refinement     'SAINT (Bruker, 2005)'
_computing_data_reduction     'SAINT (Bruker, 2005)'
_computing_structure_solution     'SHELXS97 (Sheldrick, 2008)'
_computing_structure_refinement     'SHELXL97 (Sheldrick, 2008)'
_computing_molecular_graphics     'PLATON (Spek, 2009)'
_computing_publication_material     'publCIF (Westrip, 2010)'
loop_
    _atom_site_type_symbol
    _atom_site_label
    _atom_site_fract_x
    _atom_site_fract_y
    _atom_site_fract_z
    _atom_site_U_iso_or_equiv
    _atom_site_adp_type
    _atom_site_calc_flag
    _atom_site_refinement_flags
    _atom_site_occupancy
    _atom_site_symmetry_multiplicity
    _atom_site_disorder_assembly
    _atom_site_disorder_group
    N N1 0.26330(7) 0.48128(13) 0.36620(14) 0.0485(4) Uani d . 1 1 . .
    N N2 0.16619(8) 0.65538(14) 0.21427(16) 0.0568(4) Uani d . 1 1 . .
    N N3 0.20960(7) 0.31873(13) 0.22361(14) 0.0480(4) Uani d . 1 1 . .
    O O1 0.30401(6) 0.31707(11) 0.04356(12) 0.0578(3) Uani d . 1 1 . .
    C C8 0.38609(8) 0.17788(14) 0.18621(16) 0.0439(4) Uani d . 1 1 . .
    C C7 0.31928(8) 0.25585(14) 0.15321(16) 0.0415(4) Uani d . 1 1 . .
    C C21 0.26800(9) 0.60703(16) 0.39925(18) 0.0494(4) Uani d . 1 1 . .
    N N4 0.27553(7) 0.25367(12) 0.25080(13) 0.0465(3) Uani d . 1 1 . .
    H H6 0.2880 0.2128 0.3288 0.056 Uiso calc R 1 1 . .
    C C14 0.21230(8) 0.44722(15) 0.26227(17) 0.0437(4) Uani d . 1 1 . .
    C C15 0.16273(8) 0.53545(17) 0.18063(17) 0.0488(4) Uani d . 1 1 . .
    C C16 0.21862(9) 0.69384(16) 0.32436(19) 0.0524(4) Uani d . 1 1 . .
    C C6 0.14703(9) 0.24218(16) 0.21688(17) 0.0483(4) Uani d . 1 1 . .
    C C20 0.32204(10) 0.65006(19) 0.5091(2) 0.0669(5) Uani d . 1 1 . .
    H H20 0.3549 0.5931 0.5588 0.080 Uiso calc R 1 1 . .
    C C13 0.39464(10) 0.08112(17) 0.28516(18) 0.0595(5) Uani d . 1 1 . .
    H H13 0.3579 0.0650 0.3368 0.071 Uiso calc R 1 1 . .
    C C22 0.11033(9) 0.49634(18) 0.05163(19) 0.0671(5) Uani d . 1 1 . .
    H H22A 0.0695 0.4544 0.0797 0.101 Uiso calc R 1 1 . .
    H H22B 0.1340 0.4398 -0.0040 0.101 Uiso calc R 1 1 . .
    H H22C 0.0937 0.5697 -0.0036 0.101 Uiso calc R 1 1 . .
    C C17 0.22522(11) 0.82237(18) 0.3608(2) 0.0722(6) Uani d . 1 1 . .
    H H17 0.1934 0.8811 0.3116 0.087 Uiso calc R 1 1 . .
    C C1 0.08899(9) 0.28171(18) 0.27791(19) 0.0597(5) Uani d . 1 1 . .
    H H1 0.0921 0.3569 0.3288 0.072 Uiso calc R 1 1 . .
    C C19 0.32655(12) 0.7747(2) 0.5432(2) 0.0783(6) Uani d . 1 1 . .
    H H19 0.3621 0.8024 0.6172 0.094 Uiso calc R 1 1 . .
    C C9 0.44130(10) 0.19941(18) 0.1104(2) 0.0680(5) Uani d . 1 1 . .
    H H9 0.4366 0.2633 0.0428 0.082 Uiso calc R 1 1 . .
    C C5 0.14310(10) 0.12638(18) 0.14787(18) 0.0647(5) Uani d . 1 1 . .
    H H5 0.1821 0.0976 0.1083 0.078 Uiso calc R 1 1 . .
    C C12 0.45673(13) 0.0085(2) 0.3081(2) 0.0784(6) Uani d . 1 1 . .
    H H12 0.4617 -0.0562 0.3747 0.094 Uiso calc R 1 1 . .
    C C18 0.27851(12) 0.8610(2) 0.4687(2) 0.0800(7) Uani d . 1 1 . .
    H H18 0.2826 0.9462 0.4925 0.096 Uiso calc R 1 1 . .
    C C3 0.02217(13) 0.0973(3) 0.1942(3) 0.0912(7) Uani d . 1 1 . .
    H H3 -0.0202 0.0496 0.1845 0.109 Uiso calc R 1 1 . .
    C C11 0.51074(12) 0.0315(2) 0.2334(3) 0.0920(8) Uani d . 1 1 . .
    H H11 0.5527 -0.0174 0.2492 0.110 Uiso calc R 1 1 . .
    C C2 0.02629(11) 0.2097(2) 0.2635(2) 0.0786(6) Uani d . 1 1 . .
    H H2 -0.0132 0.2385 0.3015 0.094 Uiso calc R 1 1 . .
    C C4 0.08056(14) 0.0540(2) 0.1384(2) 0.0846(7) Uani d . 1 1 . .
    H H4 0.0781 -0.0244 0.0940 0.102 Uiso calc R 1 1 . .
    C C10 0.50361(11) 0.1261(2) 0.1350(3) 0.0936(7) Uani d . 1 1 . .
    H H10 0.5408 0.1413 0.0842 0.112 Uiso calc R 1 1 . .
loop_
    _atom_site_aniso_label
    _atom_site_aniso_U_11
    _atom_site_aniso_U_22
    _atom_site_aniso_U_33
    _atom_site_aniso_U_12
    _atom_site_aniso_U_13
    _atom_site_aniso_U_23
    N1 0.0488(8) 0.0440(9) 0.0508(9) -0.0024(6) 0.0038(7) -0.0003(7)
    N2 0.0587(10) 0.0500(9) 0.0627(10) 0.0109(7) 0.0132(8) 0.0060(8)
    N3 0.0438(8) 0.0416(8) 0.0578(9) 0.0045(6) 0.0069(6) -0.0038(7)
    O1 0.0811(9) 0.0501(7) 0.0434(7) 0.0102(6) 0.0140(6) 0.0074(6)
    C8 0.0494(10) 0.0392(9) 0.0430(9) 0.0002(7) 0.0078(8) -0.0100(8)
    C7 0.0550(10) 0.0329(8) 0.0367(9) -0.0027(7) 0.0085(8) -0.0046(7)
    C21 0.0529(11) 0.0451(10) 0.0525(10) -0.0055(8) 0.0155(9) -0.0019(9)
    N4 0.0519(8) 0.0461(8) 0.0425(8) 0.0109(7) 0.0108(6) 0.0039(6)
    C14 0.0434(9) 0.0433(10) 0.0463(10) 0.0012(7) 0.0130(8) -0.0007(8)
    C15 0.0464(10) 0.0515(11) 0.0491(10) 0.0040(8) 0.0102(8) 0.0025(8)
    C16 0.0593(11) 0.0452(11) 0.0568(11) 0.0018(8) 0.0211(9) -0.0004(9)
    C6 0.0535(11) 0.0469(10) 0.0420(9) -0.0038(8) 0.0014(8) 0.0021(8)
    C20 0.0673(13) 0.0631(13) 0.0680(13) -0.0137(10) 0.0057(10) -0.0070(10)
    C13 0.0703(12) 0.0569(12) 0.0530(11) 0.0181(9) 0.0151(9) 0.0026(9)
    C22 0.0625(12) 0.0742(14) 0.0594(12) 0.0054(10) -0.0036(9) 0.0084(10)
    C17 0.0926(16) 0.0447(12) 0.0864(15) 0.0049(10) 0.0350(13) -0.0032(11)
    C1 0.0585(12) 0.0592(12) 0.0619(12) -0.0044(9) 0.0119(9) 0.0024(9)
    C19 0.0889(16) 0.0694(16) 0.0789(15) -0.0287(12) 0.0211(12) -0.0173(12)
    C9 0.0633(13) 0.0635(13) 0.0811(14) -0.0031(10) 0.0237(11) -0.0011(11)
    C5 0.0803(14) 0.0571(12) 0.0537(11) -0.0069(10) 0.0030(10) -0.0043(10)
    C12 0.0894(16) 0.0696(15) 0.0717(14) 0.0300(12) 0.0017(13) -0.0025(11)
    C18 0.1086(18) 0.0520(13) 0.0909(17) -0.0234(13) 0.0488(15) -0.0208(13)
    C3 0.0790(17) 0.101(2) 0.0875(17) -0.0368(14) -0.0014(13) 0.0133(15)
    C11 0.0630(15) 0.0860(18) 0.119(2) 0.0220(13) -0.0057(14) -0.0242(16)
    C2 0.0630(14) 0.0899(17) 0.0824(15) -0.0134(12) 0.0112(11) 0.0153(13)
    C4 0.1145(19) 0.0618(14) 0.0688(14) -0.0309(14) -0.0081(13) -0.0045(11)
    C10 0.0595(14) 0.0962(19) 0.133(2) -0.0001(13) 0.0396(14) -0.0130(17)
_geom_special_details
;
All e.s.d.'s (except the e.s.d. in the dihedral angle between two l.s. planes)
are estimated using the full covariance matrix. The cell e.s.d.'s are taken
into account individually in the estimation of e.s.d.'s in distances, angles
and torsion angles; correlations between e.s.d.'s in cell parameters are only
used when they are defined by crystal symmetry. An approximate (isotropic)
treatment of cell e.s.d.'s is used for estimating e.s.d.'s involving l.s.
planes.
;
loop_
    _geom_bond_atom_site_label_1
    _geom_bond_atom_site_label_2
    _geom_bond_site_symmetry_2
    _geom_bond_distance
    _geom_bond_publ_flag
    N1 C14 . 1.3028(19) ?
    N1 C21 . 1.367(2) ?
    N2 C15 . 1.308(2) ?
    N2 C16 . 1.370(2) ?
    N3 N4 . 1.3951(16) ?
    N3 C14 . 1.408(2) ?
    N3 C6 . 1.414(2) ?
    O1 C7 . 1.2251(17) ?
    C8 C9 . 1.381(2) ?
    C8 C13 . 1.386(2) ?
    C8 C7 . 1.483(2) ?
    C7 N4 . 1.3461(18) ?
    C21 C20 . 1.401(2) ?
    C21 C16 . 1.406(2) ?
    N4 H6 . 0.8600 ?
    C14 C15 . 1.445(2) ?
    C15 C22 . 1.495(2) ?
    C16 C17 . 1.405(2) ?
    C6 C1 . 1.384(2) ?
    C6 C5 . 1.389(2) ?
    C20 C19 . 1.358(3) ?
    C20 H20 . 0.9300 ?
    C13 C12 . 1.376(2) ?
    C13 H13 . 0.9300 ?
    C22 H22A . 0.9600 ?
    C22 H22B . 0.9600 ?
    C22 H22C . 0.9600 ?
    C17 C18 . 1.366(3) ?
    C17 H17 . 0.9300 ?
    C1 C2 . 1.384(2) ?
    C1 H1 . 0.9300 ?
    C19 C18 . 1.388(3) ?
    C19 H19 . 0.9300 ?
    C9 C10 . 1.385(3) ?
    C9 H9 . 0.9300 ?
    C5 C4 . 1.387(3) ?
    C5 H5 . 0.9300 ?
    C12 C11 . 1.358(3) ?
    C12 H12 . 0.9300 ?
    C18 H18 . 0.9300 ?
    C3 C2 . 1.358(3) ?
    C3 C4 . 1.375(3) ?
    C3 H3 . 0.9300 ?
    C11 C10 . 1.366(3) ?
    C11 H11 . 0.9300 ?
    C2 H2 . 0.9300 ?
    C4 H4 . 0.9300 ?
    C10 H10 . 0.9300 ?
loop_
    _geom_angle_atom_site_label_1
    _geom_angle_atom_site_label_2
    _geom_angle_atom_site_label_3
    _geom_angle_site_symmetry_1
    _geom_angle_site_symmetry_3
    _geom_angle
    _geom_angle_publ_flag
    C14 N1 C21 . . 117.07(14) ?
    C15 N2 C16 . . 118.43(14) ?
    N4 N3 C14 . . 115.97(12) ?
    N4 N3 C6 . . 114.91(13) ?
    C14 N3 C6 . . 123.80(13) ?
    C9 C8 C13 . . 118.36(16) ?
    C9 C8 C7 . . 118.30(16) ?
    C13 C8 C7 . . 123.28(15) ?
    O1 C7 N4 . . 121.80(14) ?
    O1 C7 C8 . . 122.53(14) ?
    N4 C7 C8 . . 115.66(14) ?
    N1 C21 C20 . . 119.94(17) ?
    N1 C21 C16 . . 120.52(16) ?
    C20 C21 C16 . . 119.53(17) ?
    C7 N4 N3 . . 119.04(13) ?
    C7 N4 H6 . . 120.5 ?
    N3 N4 H6 . . 120.5 ?
    N1 C14 N3 . . 117.14(14) ?
    N1 C14 C15 . . 123.27(15) ?
    N3 C14 C15 . . 119.46(14) ?
    N2 C15 C14 . . 119.62(15) ?
    N2 C15 C22 . . 118.00(15) ?
    C14 C15 C22 . . 122.24(16) ?
    N2 C16 C17 . . 119.95(17) ?
    N2 C16 C21 . . 121.02(16) ?
    C17 C16 C21 . . 118.99(18) ?
    C1 C6 C5 . . 119.22(17) ?
    C1 C6 N3 . . 120.67(15) ?
    C5 C6 N3 . . 120.11(16) ?
    C19 C20 C21 . . 120.2(2) ?
    C19 C20 H20 . . 119.9 ?
    C21 C20 H20 . . 119.9 ?
    C12 C13 C8 . . 120.95(19) ?
    C12 C13 H13 . . 119.5 ?
    C8 C13 H13 . . 119.5 ?
    C15 C22 H22A . . 109.5 ?
    C15 C22 H22B . . 109.5 ?
    H22A C22 H22B . . 109.5 ?
    C15 C22 H22C . . 109.5 ?
    H22A C22 H22C . . 109.5 ?
    H22B C22 H22C . . 109.5 ?
    C18 C17 C16 . . 119.9(2) ?
    C18 C17 H17 . . 120.0 ?
    C16 C17 H17 . . 120.0 ?
    C2 C1 C6 . . 120.24(19) ?
    C2 C1 H1 . . 119.9 ?
    C6 C1 H1 . . 119.9 ?
    C20 C19 C18 . . 120.6(2) ?
    C20 C19 H19 . . 119.7 ?
    C18 C19 H19 . . 119.7 ?
    C8 C9 C10 . . 120.1(2) ?
    C8 C9 H9 . . 120.0 ?
    C10 C9 H9 . . 120.0 ?
    C4 C5 C6 . . 119.50(19) ?
    C4 C5 H5 . . 120.3 ?
    C6 C5 H5 . . 120.3 ?
    C11 C12 C13 . . 120.0(2) ?
    C11 C12 H12 . . 120.0 ?
    C13 C12 H12 . . 120.0 ?
    C17 C18 C19 . . 120.8(2) ?
    C17 C18 H18 . . 119.6 ?
    C19 C18 H18 . . 119.6 ?
    C2 C3 C4 . . 120.1(2) ?
    C2 C3 H3 . . 119.9 ?
    C4 C3 H3 . . 119.9 ?
    C12 C11 C10 . . 120.3(2) ?
    C12 C11 H11 . . 119.9 ?
    C10 C11 H11 . . 119.9 ?
    C3 C2 C1 . . 120.4(2) ?
    C3 C2 H2 . . 119.8 ?
    C1 C2 H2 . . 119.8 ?
    C3 C4 C5 . . 120.5(2) ?
    C3 C4 H4 . . 119.8 ?
    C5 C4 H4 . . 119.8 ?
    C11 C10 C9 . . 120.4(2) ?
    C11 C10 H10 . . 119.8 ?
    C9 C10 H10 . . 119.8 ?
loop_
    _geom_torsion_atom_site_label_1
    _geom_torsion_atom_site_label_2
    _geom_torsion_atom_site_label_3
    _geom_torsion_atom_site_label_4
    _geom_torsion_site_symmetry_1
    _geom_torsion_site_symmetry_2
    _geom_torsion_site_symmetry_3
    _geom_torsion_site_symmetry_4
    _geom_torsion
    _geom_torsion_publ_flag
    C21 N1 C14 N3 . . . . 177.02(16) no
    C21 N1 C14 C15 . . . . 1.5(3) no
    C14 N1 C21 C16 . . . . 0.9(3) no
    C14 N1 C21 C20 . . . . -179.40(18) no
    C16 N2 C15 C14 . . . . 1.8(3) no
    C16 N2 C15 C22 . . . . -174.01(17) no
    C15 N2 C16 C17 . . . . 178.2(2) no
    C15 N2 C16 C21 . . . . 0.4(3) no
    C6 N3 N4 C7 . . . . 117.98(18) no
    C14 N3 N4 C7 . . . . -86.8(2) no
    N4 N3 C6 C1 . . . . 138.71(18) no
    N4 N3 C6 C5 . . . . -41.6(2) no
    C14 N3 C6 C1 . . . . -14.3(3) no
    C14 N3 C6 C5 . . . . 165.36(18) no
    N4 N3 C14 N1 . . . . -27.4(2) no
    N4 N3 C14 C15 . . . . 148.32(16) no
    C6 N3 C14 N1 . . . . 125.33(19) no
    C6 N3 C14 C15 . . . . -58.9(2) no
    N3 N4 C7 O1 . . . . 2.7(3) no
    N3 N4 C7 C8 . . . . -176.34(15) no
    C6 C1 C2 C3 . . . . 2.7(4) no
    C2 C1 C6 N3 . . . . 176.1(2) no
    C2 C1 C6 C5 . . . . -3.6(3) no
    C1 C2 C3 C4 . . . . 0.1(4) no
    C2 C3 C4 C5 . . . . -2.1(4) no
    C3 C4 C5 C6 . . . . 1.2(4) no
    C4 C5 C6 N3 . . . . -178.0(2) no
    C4 C5 C6 C1 . . . . 1.6(3) no
    O1 C7 C8 C9 . . . . 16.7(3) no
    O1 C7 C8 C13 . . . . -160.64(18) no
    N4 C7 C8 C9 . . . . -164.24(18) no
    N4 C7 C8 C13 . . . . 18.4(3) no
    C7 C8 C9 C10 . . . . -178.0(2) no
    C13 C8 C9 C10 . . . . -0.5(3) no
    C7 C8 C13 C12 . . . . 177.6(2) no
    C9 C8 C13 C12 . . . . 0.3(3) no
    C8 C9 C10 C11 . . . . 0.4(4) no
    C9 C10 C11 C12 . . . . -0.1(5) no
    C10 C11 C12 C13 . . . . -0.2(5) no
    C11 C12 C13 C8 . . . . 0.1(4) no
    N1 C14 C15 N2 . . . . -2.9(3) no
    N1 C14 C15 C22 . . . . 172.71(17) no
    N3 C14 C15 N2 . . . . -178.39(17) no
    N3 C14 C15 C22 . . . . -2.8(3) no
    N2 C16 C17 C18 . . . . -178.6(2) no
    C21 C16 C17 C18 . . . . -0.8(3) no
    N2 C16 C21 N1 . . . . -1.9(3) no
    N2 C16 C21 C20 . . . . 178.37(19) no
    C17 C16 C21 N1 . . . . -179.65(19) no
    C17 C16 C21 C20 . . . . 0.6(3) no
    C16 C17 C18 C19 . . . . 0.0(4) no
    C17 C18 C19 C20 . . . . 1.0(4) no
    C18 C19 C20 C21 . . . . -1.2(4) no
    C19 C20 C21 N1 . . . . -179.4(2) no
    C19 C20 C21 C16 . . . . 0.4(3) no
loop_
    _geom_hbond_atom_site_label_D
    _geom_hbond_atom_site_label_H
    _geom_hbond_atom_site_label_A
    _geom_hbond_site_symmetry_A
    _geom_hbond_distance_DH
    _geom_hbond_distance_HA
    _geom_hbond_distance_DA
    _geom_hbond_angle_DHA
    _geom_hbond_publ_flag
    N4 H6 O1 4_566 0.8600 2.0500 2.863(2) 157.00 yes
    C18 H18 O1 4_576 0.9300 2.5700 3.496(3) 175.00 yes
    C22 H22B Cg1 4_554 0.96 2.99 3.696(2) 131 yes
    C20 H20 Cg2 4_555 0.93 2.94 3.866(2) 175 yes
data_global
_journal_date_recd_electronic     2011-04-21
_journal_date_accepted     2011-05-05
_journal_name_full     'Acta Crystallographica, Section E'
_journal_year     2011
_journal_volume     67
_journal_issue      6
_journal_page_first     o1374
_journal_page_last     o1374
_journal_paper_category     QO
_journal_coeditor_code     BT5532
_publ_contact_author_name     'Youssef Ramli'
_publ_contact_author_address
;
Laboratoire Nationale de Contr\^ole des M\'edicaments,
Direction du M\'edicament et de la Pharmacie,
BP 6206, 10000 Rabat,
Morocco
and
Laboratoire de Chimie H\'et\'erocyclique, Pole de Comp\'etence
PHARCHIM,
Universit\'e
Mohammed V-Agdal, BP 1014, Rabat, Morocco
;
_publ_contact_author_email     'yramli76@yahoo.fr'
_publ_contact_author_fax     '00 212 37 11 11 11'
_publ_contact_author_phone     '00 212 61 11 11 11'
_publ_section_title
;
<i>N</i>'-(3-Methylquinoxalin-2-yl)-<i>N</i>'-phenylbenzohydrazide
;
loop_
    _publ_author_name
    _publ_author_footnote
    _publ_author_address
    'Ramli, Youssef' .
;
Laboratoire Nationale de Controle des M\'edicaments
Direction du M\'edicament et de la Pharmacie
BP 6206
10000 Rabat
Morocco
and
Laboratoire de Chimie H\'et\'erocyclique
Pole de Comp\'etence PHARCHIM
Universit\'e Mohammed V-Agdal
BP 1014
Rabat
Morocco
;
    'Moussaif, Ahmed' .
;
Unit\'e de la Radioimmunoanalyse
Centre National d'Etudes Scientifiques et Techniques d'Energie Nucl\'eaire,
Maamoura,
Morocco
;
    'Zouihri, Hafid' .
;
Laboratoire de Diffraction des Rayons X, Division UATRS
Centre National pour la Recherche Scientifique et Technique, Rabat,
Morocco
;
    'Bourichi, Houda' .
;
Laboratoire de Chimie H\'et\'erocyclique, Pole de Comp\'etence PHARCHIM,
Universit\'e Mohammed V-Agdal, BP 1014, Rabat,
Morocco
;
    'Essassi, El Mokhtar' .
;
Laboratoire de Chimie H\'et\'erocyclique, Pole de Comp\'etence PHARCHIM,
Universit\'e Mohammed V-Agdal, BP 1014, Rabat,
Morocco
;
