# Supplementary material for: N′-(3-Methyl­quinoxalin-2-yl)-N′-phenyl­benzohydrazide
Source: Acta Crystallogr Sect E Struct Rep Online. 2011 May 11;67(Pt 6):o1374. doi: 10.1107/S160053681101703X (PMC3120384; doi:10.1107/S160053681101703X)
Supplement: Supplementary file 2 [file e-67-o1374-Isup2.hkl]

# 
# h,k,l, Fc-squared, Fo-squared, sigma(Fo-squared) and status flag 
# 
data_I
_shelx_title ' zouihri_lazar4 in P2(1)/c' 
_shelx_refln_list_code          4 
_shelx_F_calc_maximum      212.36 
_exptl_crystal_F_000       744.00 
_reflns_d_resolution_high  0.7565 
 
loop_ 
 _symmetry_equiv_pos_as_xyz 
 'x, y, z' 
 '-x, y+1/2, -z+1/2' 
 '-x, -y, -z' 
 'x, -y-1/2, z-1/2' 
 
_cell_length_a    18.6809 
_cell_length_b    10.5840 
_cell_length_c     9.5860 
_cell_angle_alpha  90.000 
_cell_angle_beta  100.108 
_cell_angle_gamma  90.000 
 
_shelx_F_squared_multiplier     1.000 
 
loop_ 
 _refln_index_h 
 _refln_index_k 
 _refln_index_l 
 _refln_F_squared_calc 
 _refln_F_squared_meas 
 _refln_F_squared_sigma 
 _refln_observed_status 
   1   0   0        0.33        0.04      0.06 o 
   3   0   0     1008.08      966.62     12.59 o 
   4   0   0     3678.84     3441.63     38.08 o 
   5   0   0     3190.73     3264.67     36.45 o 
   6   0   0      606.22      535.32      8.08 o 
   7   0   0      618.29      632.48     10.92 o 
   8   0   0        5.29        5.17      2.04 o 
   9   0   0      124.36      118.93      4.03 o 
  10   0   0      636.31      643.99     10.93 o 
  11   0   0       20.30       30.63      3.20 o 
  12   0   0        0.25       -2.49      2.87 o 
  13   0   0      147.55      140.86      6.01 o 
  14   0   0       36.43       40.57      4.80 o 
  15   0   0        0.06        1.03      4.43 o 
  16   0   0      259.37      241.67     11.34 o 
  17   0   0     1283.69     1391.77     42.40 o 
  18   0   0      260.47      244.66     15.47 o 
  19   0   0       74.74       85.28     10.91 o 
  20   0   0       16.95       15.86      7.76 o 
  21   0   0      140.34      163.30     14.52 o 
  22   0   0        0.02        1.55      7.86 o 
  23   0   0        5.52        2.63     10.36 o 
  24   0   0        0.84        9.04     13.83 o 
   2   1   0       69.37       38.70      2.11 o 
   3   1   0     7963.27     7353.21     60.80 o 
   4   1   0      624.75      618.27      5.52 o 
   5   1   0      395.13      388.20      4.15 o 
   6   1   0      321.92      281.28      3.69 o 
   7   1   0       43.48       47.54      1.75 o 
   8   1   0     1157.64     1159.74     12.26 o 
   9   1   0      155.50      177.67      3.47 o 
  10   1   0       32.66       34.90      2.09 o 
  11   1   0      712.33      725.19      9.04 o 
  12   1   0       11.30        9.95      2.30 o 
  13   1   0      175.12      193.10      5.82 o 
  14   1   0      147.14      164.56      6.91 o 
  15   1   0       23.16       24.02      3.71 o 
  16   1   0      359.77      348.72     10.35 o 
  17   1   0       23.79       30.24      5.51 o 
  18   1   0       25.77       22.31      5.28 o 
  19   1   0       58.02       65.07      7.68 o 
  20   1   0       19.98       28.41      6.13 o 
  21   1   0       11.90        9.30      5.92 o 
  22   1   0        0.22        1.69      6.50 o 
  23   1   0        0.14       -6.34      6.34 o 
  24   1   0        0.26       -0.56      7.33 o 
   0   2   0     4133.38     4067.12     92.33 o 
   1   2   0       12.03       14.65      0.68 o 
   2   2   0     7024.96     6545.53     84.30 o 
   3   2   0     6054.88     5667.35     68.80 o 
   4   2   0        7.22       10.45      1.41 o 
   5   2   0       52.34       58.34      1.85 o 
   6   2   0      863.36      843.00      8.65 o 
   7   2   0      405.63      420.47      5.21 o 
   8   2   0     1553.39     1516.04     16.42 o 
   9   2   0      478.22      477.59      7.09 o 
  10   2   0      136.49      150.57      4.24 o 
  11   2   0      434.49      459.68      8.10 o 
  12   2   0       68.84       76.63      3.64 o 
  13   2   0      245.82      240.41      6.02 o 
  14   2   0       63.18       70.03      4.10 o 
  15   2   0       10.51       10.39      3.60 o 
  16   2   0        7.25        9.37      4.17 o 
  17   2   0      100.24       93.50      7.27 o 
  18   2   0        2.62        3.15      4.57 o 
  19   2   0        9.20       15.99      5.24 o 
  20   2   0       18.36       13.79      5.50 o 
  21   2   0       35.51       27.07      7.45 o 
  22   2   0       11.88       11.75      8.41 o 
  23   2   0        0.60        9.82      8.89 o 
  24   2   0        4.74       -8.36      8.36 o 
   1   3   0     2092.07     2022.23     32.74 o 
   2   3   0      135.38      133.88      2.42 o 
   3   3   0      580.86      559.49      7.82 o 
   4   3   0      493.79      498.65     10.84 o 
   5   3   0       62.47       55.45      2.26 o 
   6   3   0     4452.73     4568.69     45.54 o 
   7   3   0      316.71      305.80      4.80 o 
   8   3   0      831.65      899.02     10.79 o 
   9   3   0        3.18        3.46      1.90 o 
  10   3   0      513.26      492.24      8.19 o 
  11   3   0       64.37       71.01      3.86 o 
  12   3   0      126.27      135.71      4.78 o 
  13   3   0        7.91        7.12      3.02 o 
  14   3   0        3.37        1.03      2.94 o 
  15   3   0        9.95        9.62      3.44 o 
  16   3   0        0.47        2.08      3.79 o 
  17   3   0        0.00        4.37      4.23 o 
  18   3   0       81.55       77.54      7.15 o 
  19   3   0        8.86        6.13      5.93 o 
  20   3   0        3.65       10.71      6.14 o 
  21   3   0        2.17        7.59      8.03 o 
  22   3   0        0.99       -1.89     10.34 o 
  23   3   0        9.94       15.67     10.13 o 
   0   4   0     1670.73     1575.63     67.49 o 
   1   4   0       14.79       18.53      1.76 o 
   2   4   0       22.20       27.54      1.74 o 
   3   4   0        0.33        1.28      1.36 o 
   4   4   0        1.70        2.21      1.23 o 
   5   4   0     1164.88     1120.09     17.95 o 
   6   4   0      271.13      270.11      5.29 o 
   7   4   0       49.15       62.23      2.98 o 
   8   4   0       61.38       61.05      2.46 o 
   9   4   0      379.53      400.08      6.64 o 
  10   4   0       48.77       61.10      3.33 o 
  11   4   0      124.27      114.06      4.30 o 
  12   4   0        0.35        2.16      2.75 o 
  13   4   0        2.10       -2.16      2.16 o 
  14   4   0       14.74       17.66      3.52 o 
  15   4   0        0.30        5.03      3.31 o 
  16   4   0       13.14        6.93      4.06 o 
  17   4   0       26.28       22.22      5.91 o 
  18   4   0        0.13        0.74      5.44 o 
  19   4   0       17.45        9.12      7.21 o 
  20   4   0        0.08        0.54      7.00 o 
  21   4   0        0.06       -6.05      6.93 o 
  22   4   0        0.59       -7.72      7.72 o 
  23   4   0        1.48        6.43      9.02 o 
   1   5   0     3724.70     3821.42     61.36 o 
   2   5   0       87.32       85.50      3.54 o 
   3   5   0      431.15      497.85     10.28 o 
   4   5   0      316.64      339.60      7.01 o 
   5   5   0      491.75      511.75      8.63 o 
   6   5   0      134.79      149.45      5.04 o 
   7   5   0       33.01       30.86      2.38 o 
   8   5   0       34.14       36.62      2.47 o 
   9   5   0       13.01       23.06      2.70 o 
  10   5   0       43.76       47.97      4.01 o 
  11   5   0       26.10       28.67      3.85 o 
  12   5   0       29.15       26.88      3.40 o 
  13   5   0        4.28        1.61      3.02 o 
  14   5   0        0.87        4.48      2.99 o 
  15   5   0       23.74       27.76      4.92 o 
  16   5   0       78.35       83.31     13.07 o 
  17   5   0       29.15       24.91      7.25 o 
  18   5   0       28.12       27.96      8.31 o 
  19   5   0        2.96        5.19     11.98 o 
  20   5   0       10.40        8.26      7.73 o 
  21   5   0       35.38       34.82     10.08 o 
  22   5   0        0.02       -0.26      8.80 o 
   0   6   0      573.70      576.61     16.20 o 
   1   6   0      128.03      128.12      4.66 o 
   2   6   0      274.51      284.41      8.87 o 
   3   6   0      751.26      804.34     16.29 o 
   4   6   0       86.39       94.49      4.37 o 
   5   6   0       34.04       46.62      2.81 o 
   6   6   0        0.84       -2.95      4.06 o 
   7   6   0       86.68       82.52      3.38 o 
   8   6   0       26.14       24.24      2.41 o 
   9   6   0       97.39      103.66      3.53 o 
  10   6   0       42.00       38.16      2.96 o 
  11   6   0        1.41        5.97      2.79 o 
  12   6   0       72.60       53.91      4.34 o 
  13   6   0       39.36       39.91      4.56 o 
  14   6   0       10.11        9.44      4.44 o 
  15   6   0      100.64       92.75      7.47 o 
  16   6   0       23.16       21.93      7.98 o 
  17   6   0       11.87       10.13      6.84 o 
  18   6   0       25.36       18.24      8.03 o 
  19   6   0        8.15        7.01      7.89 o 
  20   6   0        5.71        5.75      8.21 o 
  21   6   0       17.34       36.12     10.78 o 
   1   7   0        0.01       -2.23      2.69 o 
   2   7   0      410.02      413.64      9.82 o 
   3   7   0        6.23        5.08      3.18 o 
   4   7   0       97.14       82.42      8.26 o 
   5   7   0      374.82      333.31     13.69 o 
   6   7   0       36.40       52.25      4.41 o 
   7   7   0      169.27      173.19      5.77 o 
   8   7   0      170.46      179.12      5.27 o 
   9   7   0       60.18       59.13      3.99 o 
  10   7   0       37.62       35.70      4.04 o 
  11   7   0       97.15       92.14      5.09 o 
  12   7   0      106.34      103.83      5.43 o 
  13   7   0       57.42       52.43      5.02 o 
  14   7   0       47.74       55.06      5.73 o 
  15   7   0       43.97       52.33      7.47 o 
  16   7   0       46.39       45.30      9.14 o 
  17   7   0        0.42       -4.34      6.15 o 
  18   7   0        7.24        9.63      7.98 o 
  19   7   0        6.93       16.20      8.91 o 
  20   7   0        0.32       11.99      8.79 o 
  21   7   0        4.32        1.59      8.64 o 
   0   8   0        0.75        2.80      3.93 o 
   1   8   0        1.42       -2.64      2.64 o 
   2   8   0        2.78        2.09      2.92 o 
   3   8   0        1.66        3.96      3.07 o 
   4   8   0        0.99        1.39      3.19 o 
   5   8   0     1067.82     1064.69     24.68 o 
   6   8   0      110.97      103.29      8.89 o 
   7   8   0      794.19      831.66     26.51 o 
   8   8   0      217.37      203.33      8.12 o 
   9   8   0       88.54       93.79      7.87 o 
  10   8   0      268.15      285.81      7.52 o 
  11   8   0       57.43       73.72      8.71 o 
  12   8   0      225.10      229.35      7.58 o 
  13   8   0      152.08      159.58      7.45 o 
  14   8   0        9.29        1.53      5.55 o 
  15   8   0       46.93       48.76      7.08 o 
  16   8   0        4.41        6.35      6.55 o 
  17   8   0        4.59       12.55      8.00 o 
  18   8   0        0.09        4.76      7.92 o 
  19   8   0        1.55       -5.25      8.60 o 
   1   9   0        1.73       -0.64      5.09 o 
   2   9   0       67.75       67.57     22.02 o 
   3   9   0      184.95      177.36     10.54 o 
   4   9   0        9.75       11.79      5.69 o 
   5   9   0       15.12       12.61      6.01 o 
   6   9   0       65.23       65.73      9.31 o 
   7   9   0       95.64      103.61      9.35 o 
   8   9   0       39.47       32.79      5.02 o 
   9   9   0       39.52       21.95      5.20 o 
  10   9   0       11.11       13.54      3.75 o 
  11   9   0       12.57        3.34      5.49 o 
  12   9   0        0.09       -2.58      4.40 o 
  13   9   0       12.18       18.41      5.15 o 
  14   9   0       21.77       18.59      6.24 o 
  15   9   0        3.36       -6.58      6.58 o 
  16   9   0       10.28       16.49     10.21 o 
  17   9   0        0.16       -8.21     10.12 o 
  18   9   0        3.05        4.34      8.89 o 
   0  10   0       15.71       15.94      8.08 o 
   1  10   0       10.98       -0.56      5.26 o 
   2  10   0       75.01       92.85     18.74 o 
   3  10   0        0.82       -5.15      5.15 o 
   4  10   0       56.03       56.89      7.65 o 
   5  10   0       53.88       54.08      7.93 o 
   6  10   0      167.72      147.70     10.76 o 
   7  10   0        1.11       -0.63      6.16 o 
   8  10   0       17.65       16.58      4.99 o 
   9  10   0       37.35       49.27      6.14 o 
  10  10   0        3.78        9.66      3.86 o 
  11  10   0        8.25       14.48      4.26 o 
  12  10   0       37.64       46.45      5.71 o 
  13  10   0       13.81       22.74      6.24 o 
  14  10   0        2.38        9.22      6.21 o 
  15  10   0        1.18       -3.72      5.95 o 
  16  10   0        3.52        5.21      7.44 o 
  17  10   0        0.28        1.49     12.73 o 
   1  11   0       30.03       30.85      7.03 o 
   2  11   0        5.02        9.16      6.43 o 
   3  11   0       17.73       16.69      7.75 o 
   4  11   0        3.86        4.27      6.27 o 
   5  11   0        2.74        5.13      9.44 o 
   6  11   0        8.16        2.61      6.74 o 
   7  11   0        7.36       -1.02      5.18 o 
   8  11   0        0.26        3.15      5.00 o 
   9  11   0        1.44       -3.41      5.12 o 
  10  11   0        0.03        0.99      3.98 o 
  11  11   0        3.31        3.63      5.67 o 
  12  11   0       27.05       40.19      8.92 o 
  13  11   0        6.49       16.19      6.70 o 
  14  11   0        5.69       13.22      7.10 o 
  15  11   0        1.36       15.76     14.31 o 
   0  12   0       25.73       31.17     10.93 o 
   1  12   0       18.07       12.10     12.18 o 
   2  12   0       23.56       30.41     15.63 o 
   3  12   0       32.77       25.59      7.85 o 
   4  12   0        7.65       -3.73      6.44 o 
   5  12   0        0.34        0.06      8.65 o 
   6  12   0        0.37        3.13      7.06 o 
   7  12   0        5.68        2.02      4.99 o 
   8  12   0        0.30        0.05      5.53 o 
   9  12   0        0.86       -3.04      4.39 o 
  10  12   0        1.19       10.49      5.05 o 
  11  12   0        4.63        3.95      9.67 o 
  12  12   0        4.55       12.25      7.13 o 
   1  13   0       36.42       30.25      8.95 o 
   2  13   0       55.13       67.75     10.40 o 
   3  13   0        9.72        8.90      8.00 o 
   4  13   0       14.42       23.05      9.22 o 
   5  13   0        1.88       -7.16      7.55 o 
   6  13   0       16.94       24.89      7.33 o 
   7  13   0        0.40       -0.71      5.82 o 
   8  13   0       18.08       20.69      8.15 o 
 -24   1   1        1.45       -0.12     15.63 o 
 -23   1   1       10.51        7.35      7.16 o 
 -22   1   1       80.89       88.93      8.63 o 
 -21   1   1        6.53       15.76      5.72 o 
 -20   1   1      119.60      128.84      9.08 o 
 -19   1   1       39.22       42.62      6.38 o 
 -18   1   1      142.60      140.04      8.47 o 
 -17   1   1       66.58       71.27      7.03 o 
 -16   1   1      127.89      135.39      6.62 o 
 -15   1   1        3.28        3.50      2.91 o 
 -14   1   1      225.70      232.81      5.95 o 
 -13   1   1       86.52       82.35      3.60 o 
 -12   1   1      107.93       99.56      3.99 o 
 -11   1   1       49.37       56.82      2.65 o 
 -10   1   1        0.34        0.48      1.63 o 
  -9   1   1       21.77       16.24      1.75 o 
  -8   1   1      464.90      470.22      5.97 o 
  -7   1   1      318.28      341.12      4.49 o 
  -6   1   1       40.84       43.64      1.58 o 
  -5   1   1       44.64       35.19      1.27 o 
  -4   1   1     2897.03     2692.94     23.75 o 
  -3   1   1    10505.27     9673.77     90.55 o 
  -2   1   1     1482.44     1357.61     13.90 o 
  -1   1   1     3075.19     2683.74     60.54 o 
   0   1   1       90.40       92.63      3.95 o 
   1   1   1     1333.16     1311.87     14.33 o 
   2   1   1     3508.16     3296.67     34.58 o 
   3   1   1     5510.16     5317.38     50.04 o 
   4   1   1       96.27      101.97      2.03 o 
   5   1   1        4.64        3.52      1.17 o 
   6   1   1      216.03      215.85      3.75 o 
   7   1   1       63.88       58.20      1.76 o 
   8   1   1        2.94        3.13      1.37 o 
   9   1   1      275.63      290.94      4.94 o 
  10   1   1      387.38      368.98      5.95 o 
  11   1   1       23.17       19.50      2.26 o 
  12   1   1      207.28      215.84      5.40 o 
  13   1   1       17.02       22.10      3.17 o 
  14   1   1       25.22       20.41      3.56 o 
  15   1   1      295.06      294.77      7.66 o 
  16   1   1       17.82       15.23      4.91 o 
  17   1   1      187.97      175.18      9.26 o 
  18   1   1      214.25      250.77     13.57 o 
  19   1   1       22.23       21.35      5.68 o 
  20   1   1       43.84       46.24      6.88 o 
  21   1   1        1.97        5.97      6.49 o 
  22   1   1        6.93        2.85      6.79 o 
  23   1   1        0.02       -6.60      6.60 o 
 -24   2   1        4.81       21.73     10.39 o 
 -23   2   1        0.31       -3.62      8.37 o 
 -22   2   1        5.17        1.29      7.66 o 
 -21   2   1        6.57        3.07      5.00 o 
 -20   2   1        2.24        2.37      4.78 o 
 -19   2   1       48.82       53.99      6.67 o 
 -18   2   1        9.35       12.07      4.78 o 
 -17   2   1        1.04       -1.98      3.95 o 
 -16   2   1        0.03       -3.17      3.17 o 
 -15   2   1      108.37      114.40      5.24 o 
 -14   2   1      223.31      217.13      6.24 o 
 -13   2   1       74.67       78.01      3.76 o 
 -12   2   1       71.73       67.74      3.33 o 
 -11   2   1       53.49       42.56      2.50 o 
 -10   2   1       11.30       17.43      2.08 o 
  -9   2   1     3178.29     3257.11     35.00 o 
  -8   2   1      312.59      332.47      5.06 o 
  -7   2   1     2134.75     2081.99     19.74 o 
  -6   2   1     1075.83     1007.60     10.09 o 
  -5   2   1       51.28       59.99      1.56 o 
  -4   2   1       47.88       49.83      1.80 o 
  -3   2   1     1131.13     1181.73     12.47 o 
  -2   2   1      645.41      645.76      7.99 o 
  -1   2   1      163.28      163.05      4.67 o 
   0   2   1     9388.64     8679.12    110.10 o 
   1   2   1        9.31       10.98      1.74 o 
   2   2   1    10989.04    10653.41    109.89 o 
   3   2   1      122.65      105.37      2.07 o 
   4   2   1     2579.21     2564.32     24.84 o 
   5   2   1      426.55      423.65      5.94 o 
   6   2   1     1861.78     1801.46     17.99 o 
   7   2   1      343.91      317.16      4.62 o 
   8   2   1     1322.85     1439.71     15.07 o 
   9   2   1      927.29     1015.13     11.92 o 
  10   2   1      375.40      373.73      6.48 o 
  11   2   1       77.36       95.06      3.66 o 
  12   2   1      405.36      422.23      8.20 o 
  13   2   1        1.98       -0.81      2.55 o 
  14   2   1        7.21        7.03      3.17 o 
  15   2   1        5.16       -0.76      3.25 o 
  16   2   1        1.35        1.12      3.97 o 
  17   2   1       27.35       32.10      5.65 o 
  18   2   1       52.06       51.37      7.22 o 
  19   2   1       23.41       25.81      5.90 o 
  20   2   1       18.11       24.64      7.32 o 
  21   2   1        0.00       -5.48      5.66 o 
  22   2   1        0.07       -4.97      5.71 o 
  23   2   1        2.69       12.32      9.26 o 
 -24   3   1        0.59       -5.05      9.03 o 
 -23   3   1        0.85       -0.64      7.76 o 
 -22   3   1        0.02       -8.73     11.79 o 
 -21   3   1       16.03       -1.96     18.09 o 
 -20   3   1        6.66        7.89      7.53 o 
 -19   3   1        7.83        8.94      5.01 o 
 -18   3   1       22.11       16.41      6.14 o 
 -17   3   1        0.25       -3.71      3.71 o 
 -16   3   1       19.46       16.90      4.12 o 
 -15   3   1       14.96        9.09      4.04 o 
 -14   3   1       38.76       36.93      3.91 o 
 -13   3   1        5.89        2.59      2.14 o 
 -12   3   1        9.07        3.41      2.70 o 
 -11   3   1        0.16        0.51      2.34 o 
 -10   3   1        1.02        3.16      2.25 o 
  -9   3   1     1968.96     2008.79     22.83 o 
  -8   3   1     1937.89     2077.21     22.08 o 
  -7   3   1      549.67      548.89      7.09 o 
  -6   3   1       80.29       90.94      3.74 o 
  -5   3   1       94.64       94.77      3.10 o 
  -4   3   1     1302.10     1307.16     14.55 o 
  -3   3   1     1196.18     1166.34     16.06 o 
  -2   3   1     1726.35     1673.93     22.67 o 
  -1   3   1       20.30       24.03      2.14 o 
   0   3   1       53.23       47.87      2.61 o 
   1   3   1       47.53       45.73      2.60 o 
   2   3   1     4624.86     4522.04     53.90 o 
   3   3   1     1995.50     1971.05     24.27 o 
   4   3   1     1275.31     1134.35     12.95 o 
   5   3   1       36.78       32.55      2.16 o 
   6   3   1       28.06       28.72      2.22 o 
   7   3   1      155.22      170.17      3.11 o 
   8   3   1      354.92      424.20      6.36 o 
   9   3   1      206.67      236.24      4.79 o 
  10   3   1      118.76      114.16      3.98 o 
  11   3   1        3.45        6.37      2.42 o 
  12   3   1        0.01       -2.71      2.71 o 
  13   3   1       47.29       44.34      3.77 o 
  14   3   1        0.53        0.87      3.23 o 
  15   3   1        5.71        5.59      2.67 o 
  16   3   1        0.00        1.15      3.90 o 
  17   3   1       38.83       45.64      5.99 o 
  18   3   1       58.95       57.80      8.29 o 
  19   3   1       17.14       19.61      6.85 o 
  20   3   1        9.10       10.42      6.49 o 
  21   3   1        5.85       -7.23      7.23 o 
  22   3   1        0.38       -6.20      8.08 o 
  23   3   1        7.96       16.80     10.28 o 
 -23   4   1        0.01       -7.93      7.93 o 
 -22   4   1        4.74       -2.80      8.11 o 
 -21   4   1        1.84       -6.97      6.97 o 
 -20   4   1        5.92       11.11      8.04 o 
 -19   4   1        6.65        2.70      7.22 o 
 -18   4   1       11.60       17.17      7.94 o 
 -17   4   1        0.31       -2.33      3.93 o 
 -16   4   1        3.83       -0.55      3.37 o 
 -15   4   1        0.28        0.15      2.81 o 
 -14   4   1        1.04       -2.41      2.41 o 
 -13   4   1        0.79        3.89      3.08 o 
 -12   4   1      164.01      169.31      5.24 o 
 -11   4   1       34.54       40.08      3.37 o 
 -10   4   1      122.22      129.27      4.19 o 
  -9   4   1       77.20       77.08      3.05 o 
  -8   4   1       18.59       21.40      1.94 o 
  -7   4   1      871.63      948.20     13.42 o 
  -6   4   1       14.06       12.85      1.69 o 
  -5   4   1      610.41      683.24      8.95 o 
  -4   4   1      541.90      533.56     10.75 o 
  -3   4   1      338.60      378.54      7.97 o 
  -2   4   1        4.16        2.52      1.63 o 
  -1   4   1       15.31       15.55      2.95 o 
   0   4   1      250.97      233.97      8.65 o 
   1   4   1      376.49      395.10     12.32 o 
   2   4   1      255.67      248.62      5.49 o 
   3   4   1      388.81      360.86      5.99 o 
   4   4   1      589.60      622.13      9.02 o 
   5   4   1      639.55      639.63      9.57 o 
   6   4   1       95.06       83.55      2.82 o 
   7   4   1        0.52        0.87      1.76 o 
   8   4   1        0.72        1.52      1.30 o 
   9   4   1      280.00      318.02      6.17 o 
  10   4   1      280.32      285.17      5.79 o 
  11   4   1       17.21       12.33      2.23 o 
  12   4   1        1.71        1.06      2.78 o 
  13   4   1       13.09        9.74      3.25 o 
  14   4   1       15.13       10.05      3.43 o 
  15   4   1        8.82        6.19      3.60 o 
  16   4   1       21.20       13.99      6.10 o 
  17   4   1       23.16       15.89      7.06 o 
  18   4   1       25.82       29.38      7.12 o 
  19   4   1        7.45        7.68      6.06 o 
  20   4   1       28.53       13.08      8.75 o 
  21   4   1        0.02        3.94      7.89 o 
  22   4   1        0.54       10.63      9.15 o 
 -22   5   1        3.98       -4.95      7.91 o 
 -21   5   1        0.86        0.50      7.70 o 
 -20   5   1       14.56       13.10      8.40 o 
 -19   5   1        0.86       15.37      7.88 o 
 -18   5   1       10.21       -2.90      6.41 o 
 -17   5   1        2.90        3.06      6.49 o 
 -16   5   1        0.40        7.68      5.88 o 
 -15   5   1       33.74       24.15      4.08 o 
 -14   5   1       20.08       17.59      3.46 o 
 -13   5   1       18.59       22.70      3.50 o 
 -12   5   1       31.84       27.67      3.39 o 
 -11   5   1       10.78        9.68      3.90 o 
 -10   5   1      100.77       99.46      3.69 o 
  -9   5   1      103.17      117.59      3.71 o 
  -8   5   1       63.53       67.66      2.73 o 
  -7   5   1        0.16       -0.85      1.62 o 
  -6   5   1      996.85     1048.96     15.93 o 
  -5   5   1     1167.44     1178.84     22.55 o 
  -4   5   1       26.26       20.67      2.44 o 
  -3   5   1       25.02       33.47      2.80 o 
  -2   5   1      140.59      140.46      3.79 o 
  -1   5   1     1610.03     1703.88     28.60 o 
   0   5   1     1057.30     1055.53     21.86 o 
   1   5   1      704.16      716.55     15.93 o 
   2   5   1     1250.50     1318.82     20.28 o 
   3   5   1      391.10      389.78      8.54 o 
   4   5   1       20.20       15.53      3.44 o 
   5   5   1      161.26      152.90      4.53 o 
   6   5   1      103.00      100.54      3.56 o 
   7   5   1       66.74       69.34      2.80 o 
   8   5   1        1.23        3.52      2.08 o 
   9   5   1      280.43      284.04      5.37 o 
  10   5   1       35.72       32.95      2.76 o 
  11   5   1      124.77      126.70      4.95 o 
  12   5   1        4.92        3.58      2.39 o 
  13   5   1        9.72       10.34      3.43 o 
  14   5   1        1.17       -5.05      5.05 o 
  15   5   1      110.89      109.15      7.71 o 
  16   5   1        0.46        2.64      4.95 o 
  17   5   1        6.84        7.63      6.68 o 
  18   5   1        5.88        4.74      7.18 o 
  19   5   1        3.80        7.48      7.73 o 
  20   5   1       14.16       11.18      7.84 o 
  21   5   1        3.75       -3.59     11.11 o 
  22   5   1        4.05        0.95      8.74 o 
 -22   6   1        0.58       -3.97      8.66 o 
 -21   6   1        5.85        4.35     11.92 o 
 -20   6   1        6.27        4.28      8.17 o 
 -19   6   1       38.19       31.41      9.26 o 
 -18   6   1       32.21       24.92     15.08 o 
 -17   6   1       21.17       13.65      7.60 o 
 -16   6   1       15.47       11.68      5.62 o 
 -15   6   1        5.30        0.13      4.93 o 
 -14   6   1       37.39       22.53      4.39 o 
 -13   6   1        3.58        9.39      4.00 o 
 -12   6   1       17.99       11.25      2.72 o 
 -11   6   1      117.85      121.16      4.50 o 
 -10   6   1       39.08       39.88      3.19 o 
  -9   6   1       17.41       21.56      2.60 o 
  -8   6   1       25.06       23.47      2.65 o 
  -7   6   1        4.14        4.46      2.13 o 
  -6   6   1       45.52       53.02      3.36 o 
  -5   6   1        0.35        0.15      2.11 o 
  -4   6   1       50.24       66.72      3.15 o 
  -3   6   1        0.87        0.83      2.09 o 
  -2   6   1      980.69     1016.12     20.02 o 
  -1   6   1      185.68      205.85      4.74 o 
   0   6   1       30.96       31.71      2.41 o 
   1   6   1       11.64       14.77      2.17 o 
   2   6   1      216.61      222.59      5.26 o 
   3   6   1      125.59      116.59      3.98 o 
   4   6   1       48.76       51.03      3.03 o 
   5   6   1       90.75      102.73      5.39 o 
   6   6   1       66.39       63.72      3.64 o 
   7   6   1        1.10        1.17      2.35 o 
   8   6   1       55.42       57.40      4.01 o 
   9   6   1       12.69       14.64      3.35 o 
  10   6   1       69.55       66.96      3.34 o 
  11   6   1      125.58      124.55      5.04 o 
  12   6   1       16.87       15.20      3.56 o 
  13   6   1      108.63      104.78      6.01 o 
  14   6   1       70.76       60.73      8.32 o 
  15   6   1       91.54       73.82      8.40 o 
  16   6   1       26.57       13.54      6.64 o 
  17   6   1        4.75        4.41      6.43 o 
  18   6   1        5.12       10.99      7.85 o 
  19   6   1        0.37       -8.41      8.41 o 
  20   6   1        3.45        3.36      8.44 o 
  21   6   1        0.41       -7.57      7.57 o 
 -21   7   1        5.67        8.64      9.10 o 
 -20   7   1        0.02        1.28      8.03 o 
 -19   7   1        0.27       -3.51      7.53 o 
 -18   7   1        5.83       20.23      8.54 o 
 -17   7   1       17.24       17.49     12.93 o 
 -16   7   1       28.96       33.07      6.59 o 
 -15   7   1       57.65       52.82     10.86 o 
 -14   7   1       18.08       15.83      5.56 o 
 -13   7   1       55.80       50.49      4.89 o 
 -12   7   1        7.59        5.11      3.93 o 
 -11   7   1       17.70       22.00      4.12 o 
 -10   7   1       33.42       38.12      4.28 o 
  -9   7   1      106.99      108.40      4.52 o 
  -8   7   1      396.88      379.47      7.61 o 
  -7   7   1        1.30       -0.27      2.37 o 
  -6   7   1      100.01      110.09      5.69 o 
  -5   7   1        8.49        6.90      3.06 o 
  -4   7   1        0.27        1.26      2.63 o 
  -3   7   1        2.88        1.41      2.50 o 
  -2   7   1       46.41       43.83      6.96 o 
  -1   7   1       59.88       55.64      4.31 o 
   0   7   1        1.30        4.33      2.35 o 
   1   7   1       94.30      102.20      4.39 o 
   2   7   1       64.90       73.03      5.59 o 
   3   7   1      463.16      474.14      9.31 o 
   4   7   1        0.54       -2.08      2.08 o 
   5   7   1       46.70       46.68      2.94 o 
   6   7   1      275.76      260.30      6.20 o 
   7   7   1        1.27       -0.75      2.79 o 
   8   7   1      352.92      349.80      9.40 o 
   9   7   1       60.90       60.37      6.03 o 
  10   7   1       16.85       25.11      5.38 o 
  11   7   1      191.36      194.75      8.14 o 
  12   7   1       74.71       89.44      8.37 o 
  13   7   1       80.97       85.42      5.91 o 
  14   7   1        7.85        6.26      5.55 o 
  15   7   1        0.32        3.03      6.05 o 
  16   7   1        3.16        1.97      6.19 o 
  17   7   1        5.16        1.91      6.68 o 
  18   7   1        2.30       -5.45      7.46 o 
  19   7   1        6.19        8.31      8.77 o 
  20   7   1        0.01       -5.93      8.19 o 
 -20   8   1        0.47        4.40     10.54 o 
 -19   8   1        0.96       -5.15      8.52 o 
 -18   8   1        0.71       10.10      8.47 o 
 -17   8   1       44.97       47.16     10.50 o 
 -16   8   1        0.95        0.82      5.86 o 
 -15   8   1       91.37       83.66      8.01 o 
 -14   8   1        0.87       -3.42      5.36 o 
 -13   8   1       65.24       71.56      5.61 o 
 -12   8   1       16.73       23.52      4.45 o 
 -11   8   1       44.36       36.39      4.45 o 
 -10   8   1      129.51      124.12      7.13 o 
  -9   8   1      197.35      203.92      9.83 o 
  -8   8   1      194.78      200.86     12.32 o 
  -7   8   1       76.26       80.53     13.89 o 
  -6   8   1      119.05      118.72      7.23 o 
  -5   8   1      336.53      335.78     14.86 o 
  -4   8   1      120.89      134.26      7.68 o 
  -3   8   1       20.53       19.72      3.45 o 
  -2   8   1       10.17       12.84      3.83 o 
  -1   8   1       42.49       46.68      3.82 o 
   0   8   1       13.65       12.75      2.96 o 
   1   8   1       43.85       43.80      3.71 o 
   2   8   1      167.71      163.09      6.29 o 
   3   8   1      483.78      486.40     11.72 o 
   4   8   1      381.81      383.50     10.48 o 
   5   8   1       31.03       32.10      3.76 o 
   6   8   1      118.96      112.86      6.27 o 
   7   8   1      198.44      207.45      8.30 o 
   8   8   1       28.01       21.60      5.06 o 
   9   8   1       16.21       15.20      4.89 o 
  10   8   1       72.87       89.16      6.81 o 
  11   8   1       27.88       21.73      3.83 o 
  12   8   1      126.92      141.31      7.70 o 
  13   8   1       14.76       11.74      4.57 o 
  14   8   1       14.03       12.62      4.82 o 
  15   8   1        8.59       10.53      6.55 o 
  16   8   1        0.04        3.49      6.26 o 
  17   8   1        1.24       -0.57      6.99 o 
  18   8   1        1.77       -4.92      7.58 o 
  19   8   1        0.05       10.58      9.51 o 
 -18   9   1        0.18       -4.17      8.42 o 
 -17   9   1        1.82       -8.12      9.28 o 
 -16   9   1        3.58       -5.88      5.88 o 
 -15   9   1       14.25       13.06      6.23 o 
 -14   9   1       32.52       55.75     10.37 o 
 -13   9   1       19.95       13.73      5.92 o 
 -12   9   1        0.14        3.73      4.21 o 
 -11   9   1        7.95        7.16      4.11 o 
 -10   9   1       19.88       17.56      4.00 o 
  -9   9   1       12.61        7.51      4.16 o 
  -8   9   1       28.41       24.77      5.32 o 
  -7   9   1      460.70      446.85     13.02 o 
  -6   9   1        2.85        9.09      6.85 o 
  -5   9   1        4.39       -2.19      5.20 o 
  -4   9   1       93.08      102.68      8.41 o 
  -3   9   1       57.79       63.06      7.13 o 
  -2   9   1        2.29       -2.17      3.61 o 
  -1   9   1        5.30        2.45      4.27 o 
   0   9   1       13.90       12.09      3.90 o 
   1   9   1        2.56        0.61      3.59 o 
   2   9   1      277.23      281.64     10.01 o 
   3   9   1        0.09       -0.14      5.23 o 
   4   9   1      680.00      641.99     21.46 o 
   5   9   1       37.54       34.84      4.56 o 
   6   9   1       12.23       10.98      5.63 o 
   7   9   1      127.21      145.23      8.07 o 
   8   9   1        1.15       -4.45      4.45 o 
   9   9   1       71.93       95.75     11.40 o 
  10   9   1       88.12       83.28      7.05 o 
  11   9   1        0.66       -3.59      3.59 o 
  12   9   1        0.70       -2.32      4.17 o 
  13   9   1        6.29        4.33      4.55 o 
  14   9   1        6.54        2.81      5.68 o 
  15   9   1       31.55       35.07      8.18 o 
  16   9   1        0.34        6.18      7.01 o 
  17   9   1        1.18       11.46      7.52 o 
  18   9   1        0.28       18.79     10.56 o 
 -17  10   1        0.04       11.28      9.38 o 
 -16  10   1        9.76        5.17      6.89 o 
 -15  10   1        3.56        3.72      6.93 o 
 -14  10   1       46.01       53.18      7.79 o 
 -13  10   1        0.03       -0.65      5.50 o 
 -12  10   1        0.04       -2.88      5.00 o 
 -11  10   1       25.89       32.59      4.87 o 
 -10  10   1        6.78        4.30      3.94 o 
  -9  10   1       59.24       68.77      5.89 o 
  -8  10   1       17.51       23.21      4.68 o 
  -7  10   1        8.01        5.72      4.78 o 
  -6  10   1      313.23      324.81     22.63 o 
  -5  10   1       11.42        3.31      9.61 o 
  -4  10   1       10.19       16.91      7.09 o 
  -3  10   1       71.46       64.87      7.54 o 
  -2  10   1        0.94        1.77      5.33 o 
  -1  10   1       16.38       14.01      5.68 o 
   0  10   1        6.75        6.44      5.09 o 
   1  10   1      114.90      105.27      8.53 o 
   2  10   1        6.60        2.23      5.25 o 
   3  10   1      287.32      262.26     13.22 o 
   4  10   1      113.90      112.25      9.27 o 
   5  10   1        6.45       10.01      4.36 o 
   6  10   1       20.65       36.97      5.30 o 
   7  10   1        2.13        9.13      4.87 o 
   8  10   1       15.80       20.57      5.49 o 
   9  10   1       22.50       25.92      5.94 o 
  10  10   1        3.82        2.54      6.92 o 
  11  10   1       46.63       52.75      4.99 o 
  12  10   1        0.11        0.44      4.46 o 
  13  10   1        0.00       -0.15      6.56 o 
  14  10   1       34.79       60.29      9.11 o 
  15  10   1        0.02        7.86      7.45 o 
  16  10   1        0.49       -1.56      7.32 o 
 -15  11   1        0.00       -2.63      6.91 o 
 -14  11   1        6.01        0.76      6.46 o 
 -13  11   1        2.68       -0.61      6.04 o 
 -12  11   1        3.11        1.13      8.36 o 
 -11  11   1       19.04       12.26      5.68 o 
 -10  11   1       24.46       28.05      4.72 o 
  -9  11   1       20.48       16.59      5.08 o 
  -8  11   1        3.01        2.04      5.64 o 
  -7  11   1        8.31        9.83      4.43 o 
  -6  11   1        3.81        6.74      4.99 o 
  -5  11   1        8.89        6.12     12.86 o 
  -4  11   1        0.08       -2.36      5.75 o 
  -3  11   1       78.00       78.47      8.70 o 
  -2  11   1       56.62       55.00      7.75 o 
  -1  11   1        0.00       -5.03      5.48 o 
   0  11   1        2.87        0.47      5.64 o 
   1  11   1       17.94       10.52      6.32 o 
   2  11   1       18.88       24.67     12.66 o 
   3  11   1        6.92        4.14      6.00 o 
   4  11   1       17.92       21.99      5.80 o 
   5  11   1        5.89        8.75      4.86 o 
   6  11   1        5.79        0.99      4.85 o 
   7  11   1        2.11       -0.26      4.94 o 
   8  11   1        0.00        4.22      5.33 o 
   9  11   1       12.28       16.56     11.59 o 
  10  11   1        0.73        2.83      6.37 o 
  11  11   1        1.66        5.04      4.52 o 
  12  11   1        9.64       10.20      5.24 o 
  13  11   1       22.25       23.62      7.27 o 
  14  11   1       14.30       16.99      7.97 o 
 -12  12   1        1.70       -5.85      6.36 o 
 -11  12   1        2.80       -6.21      6.21 o 
 -10  12   1        1.96       -1.69      5.50 o 
  -9  12   1        1.76        0.00      4.30 o 
  -8  12   1        1.48        8.25      5.20 o 
  -7  12   1        0.01        4.43      4.81 o 
  -6  12   1       14.23       10.19      5.89 o 
  -5  12   1        0.01       -0.56      6.59 o 
  -4  12   1       16.56       12.49      7.19 o 
  -3  12   1        0.03       -5.91      5.91 o 
  -2  12   1       13.24       11.97      6.93 o 
  -1  12   1        0.33        5.67      6.33 o 
   0  12   1        2.91       13.68      8.06 o 
   1  12   1       42.52       38.49      7.74 o 
   2  12   1        1.18       -2.35      4.98 o 
   3  12   1       13.87       16.17      5.72 o 
   4  12   1        4.79        4.52      4.89 o 
   5  12   1        2.57       11.97      5.28 o 
   6  12   1        2.93        1.18      5.30 o 
   7  12   1        1.67       -5.97      5.97 o 
   8  12   1        0.16       -7.49      7.49 o 
   9  12   1        7.67        9.81     16.44 o 
  10  12   1       20.68       13.88      8.16 o 
  11  12   1        1.43        8.13      5.21 o 
  12  12   1        3.17       33.71     15.41 o 
  -9  13   1        0.00        0.23      6.39 o 
  -8  13   1        4.64        2.69      7.26 o 
  -7  13   1        0.22        4.95      5.64 o 
  -6  13   1       18.67       24.28      5.97 o 
  -5  13   1        4.62       15.49      5.63 o 
  -4  13   1       12.22        7.57      6.28 o 
  -3  13   1        3.60        3.94      6.06 o 
  -2  13   1        0.02        3.21     17.58 o 
  -1  13   1        7.91       11.88      7.51 o 
   0  13   1        9.28       16.21      6.16 o 
   1  13   1        0.97        1.92      6.09 o 
   2  13   1        0.76       -0.32      5.27 o 
   3  13   1        8.88        3.15      5.35 o 
   4  13   1       17.90       23.01      9.83 o 
   5  13   1        3.23       11.24      7.40 o 
   6  13   1        2.19      -10.76     10.76 o 
   7  13   1        0.04       -7.42      7.42 o 
   8  13   1        0.23       -6.25      7.49 o 
 -24   0   2       32.48       44.06     11.57 o 
 -23   0   2       46.35       29.13     10.22 o 
 -22   0   2       46.51       51.13     10.86 o 
 -21   0   2      125.13      145.05     13.57 o 
 -20   0   2        1.08       -2.22      9.53 o 
 -19   0   2        1.17        5.26      9.68 o 
 -18   0   2       37.16       18.48      9.81 o 
 -17   0   2      491.64      531.45     22.50 o 
 -16   0   2      537.97      542.93     22.23 o 
 -15   0   2      105.87      118.25      6.52 o 
 -14   0   2       63.92       52.85      4.99 o 
 -13   0   2       90.85       93.63      5.32 o 
 -12   0   2       75.50       84.47      4.94 o 
 -11   0   2      190.63      176.19      5.84 o 
 -10   0   2      210.34      221.26      7.84 o 
  -9   0   2       16.48       24.80      2.73 o 
  -8   0   2      111.92       99.77      3.54 o 
  -7   0   2     7098.59     6975.36     97.69 o 
  -6   0   2      733.23      697.32     10.68 o 
  -5   0   2    45098.59    41767.64    487.02 o 
  -4   0   2      115.35      110.27      2.94 o 
  -3   0   2    42174.52    38226.30    415.90 o 
  -2   0   2       12.12       11.31      1.48 o 
  -1   0   2      624.81      547.54      8.02 o 
   0   0   2    25127.50    22651.81    287.73 o 
   1   0   2     5361.02     5022.32     64.04 o 
   2   0   2     3662.48     3708.24     40.94 o 
   3   0   2       17.04       16.30      1.65 o 
   4   0   2     2333.33     2202.75     26.66 o 
   5   0   2       38.45       49.80      2.22 o 
   6   0   2       11.03        6.90      1.62 o 
   7   0   2      620.53      621.33     10.81 o 
   8   0   2     1518.72     1480.50     20.66 o 
   9   0   2     2126.32     2169.60     32.58 o 
  10   0   2      441.48      405.19      9.65 o 
  11   0   2       17.79       12.32      3.24 o 
  12   0   2      320.78      335.18     11.99 o 
  13   0   2      141.31      133.16      7.49 o 
  14   0   2      996.11      991.02     22.49 o 
  15   0   2       30.40       21.84      5.54 o 
  16   0   2      430.11      403.42     19.15 o 
  17   0   2      158.10      154.20     12.58 o 
  18   0   2       10.48        8.05      8.89 o 
  19   0   2        1.04        3.91      9.61 o 
  20   0   2        3.52       15.59      8.17 o 
  21   0   2        0.23       16.02     12.82 o 
  22   0   2        0.31       -3.42     11.81 o 
  23   0   2        0.05        9.22     14.09 o 
 -24   1   2       13.79       40.54     19.80 o 
 -23   1   2        3.41       20.34     12.94 o 
 -22   1   2       25.60       31.75      9.11 o 
 -21   1   2       23.99       43.23      6.96 o 
 -20   1   2        6.35        1.52      4.82 o 
 -19   1   2        0.61        6.74      4.83 o 
 -18   1   2       17.12       20.30      5.33 o 
 -17   1   2      272.28      243.96     10.60 o 
 -16   1   2      989.19     1066.88     17.20 o 
 -15   1   2       86.06       83.65      5.25 o 
 -14   1   2       12.61        4.47      3.10 o 
 -13   1   2      100.34      100.29      3.68 o 
 -12   1   2       19.98       25.27      2.53 o 
 -11   1   2       22.52       16.84      2.22 o 
 -10   1   2      120.23      101.34      3.15 o 
  -9   1   2      304.62      302.39      4.72 o 
  -8   1   2       77.93       71.96      2.16 o 
  -7   1   2      107.35      109.79      2.70 o 
  -6   1   2        0.01       -1.30      1.30 o 
  -5   1   2      126.82      127.88      2.53 o 
  -4   1   2     8803.84     8354.95     69.20 o 
  -3   1   2      219.47      193.59      3.21 o 
  -2   1   2     1718.36     1599.64     15.77 o 
  -1   1   2     3758.10     3344.68     30.44 o 
   0   1   2    13240.55    12791.34    114.25 o 
   1   1   2    12563.71    11769.81    109.59 o 
   2   1   2      152.38      162.06      3.04 o 
   3   1   2      867.84      843.12      9.04 o 
   4   1   2      220.19      183.45      2.99 o 
   5   1   2      135.67      133.70      2.78 o 
   6   1   2       87.77      102.14      2.65 o 
   7   1   2      186.56      175.44      3.56 o 
   8   1   2       53.05       46.75      2.37 o 
   9   1   2       10.86       10.58      2.06 o 
  10   1   2        0.00       -1.17      2.02 o 
  11   1   2      819.38      854.59     17.27 o 
  12   1   2      229.07      222.96      5.65 o 
  13   1   2       26.37       20.76      3.23 o 
  14   1   2      197.32      204.71      6.97 o 
  15   1   2       69.45       74.47      5.96 o 
  16   1   2      295.59      304.05     11.68 o 
  17   1   2       28.58       35.22      5.88 o 
  18   1   2      110.06      107.75      8.24 o 
  19   1   2        0.01       -1.51      4.85 o 
  20   1   2        3.04       -5.74      6.09 o 
  21   1   2        2.32        8.34      6.83 o 
  22   1   2        1.45        7.46      9.22 o 
  23   1   2        0.23       -4.39      8.97 o 
 -24   2   2        9.91       18.90     10.44 o 
 -23   2   2       15.40       21.75     10.60 o 
 -22   2   2        7.74        7.02      6.30 o 
 -21   2   2        4.92        1.74      7.25 o 
 -20   2   2       11.77        6.54      5.00 o 
 -19   2   2        0.55        6.66      4.69 o 
 -18   2   2       35.43       29.99      5.58 o 
 -17   2   2       97.75      100.15     11.86 o 
 -16   2   2      548.49      537.96     13.06 o 
 -15   2   2      245.06      266.27      6.69 o 
 -14   2   2      143.16      139.68      5.44 o 
 -13   2   2       36.43       43.04      3.31 o 
 -12   2   2       26.32       34.44      3.76 o 
 -11   2   2      343.80      358.51      7.25 o 
 -10   2   2       15.23       10.08      2.07 o 
  -9   2   2      167.20      173.17      3.73 o 
  -8   2   2       67.13       66.00      2.37 o 
  -7   2   2      140.99      139.91      3.01 o 
  -6   2   2       14.68       14.84      1.30 o 
  -5   2   2        1.48       -0.76      0.78 o 
  -4   2   2      247.81      240.80      4.64 o 
  -3   2   2       66.70       56.31      1.72 o 
  -2   2   2     4437.64     4209.37     44.25 o 
  -1   2   2     2400.39     2248.29     27.45 o 
   0   2   2      480.23      417.00      6.64 o 
   1   2   2    13296.96    12756.07    131.91 o 
   2   2   2    11193.30    10575.77    109.32 o 
   3   2   2      368.05      407.35      5.04 o 
   4   2   2      409.26      414.08      5.95 o 
   5   2   2       52.81       51.38      2.35 o 
   6   2   2     3084.15     3256.15     31.37 o 
   7   2   2      669.48      628.47      7.63 o 
   8   2   2     1041.15     1169.85     12.79 o 
   9   2   2       24.70       28.71      2.48 o 
  10   2   2        1.15       -1.23      2.08 o 
  11   2   2       57.54       52.65      3.31 o 
  12   2   2       30.27       33.11      3.28 o 
  13   2   2       39.08       34.48      3.65 o 
  14   2   2        5.59        0.84      2.96 o 
  15   2   2       80.00       82.88      6.06 o 
  16   2   2       13.49       15.39      4.45 o 
  17   2   2        0.40        5.27      4.54 o 
  18   2   2       34.41       34.27      9.42 o 
  19   2   2        0.42        2.83      7.02 o 
  20   2   2        2.97        4.30      8.77 o 
  21   2   2        7.78       14.80      7.19 o 
  22   2   2        0.02        2.34      6.93 o 
  23   2   2        0.92        3.89      9.09 o 
 -24   3   2        8.65       21.73     10.32 o 
 -23   3   2        8.20       19.47      9.88 o 
 -22   3   2        1.53        3.42      8.26 o 
 -21   3   2        5.59       -0.88      7.79 o 
 -20   3   2        6.22        4.35      7.01 o 
 -19   3   2       27.91       13.95      5.71 o 
 -18   3   2        3.36       -3.87      4.12 o 
 -17   3   2        3.11        6.79      4.24 o 
 -16   3   2        0.40       -3.37      3.37 o 
 -15   3   2       10.37        5.08      3.31 o 
 -14   3   2       18.52       17.53      3.47 o 
 -13   3   2      442.75      427.16      8.59 o 
 -12   3   2       15.02       21.55      3.38 o 
 -11   3   2      439.02      446.99     10.68 o 
 -10   3   2      187.87      185.55      5.03 o 
  -9   3   2      440.36      465.02      7.05 o 
  -8   3   2       70.50       67.70      2.37 o 
  -7   3   2      378.43      390.41      9.47 o 
  -6   3   2      565.66      547.05      6.83 o 
  -5   3   2       34.17       35.73      1.50 o 
  -4   3   2       42.32       44.10      2.11 o 
  -3   3   2        1.46        1.30      1.24 o 
  -2   3   2        9.13        7.65      1.94 o 
  -1   3   2      245.20      250.93      5.76 o 
   0   3   2       36.78       33.01      2.55 o 
   1   3   2     1591.10     1491.25     18.59 o 
   2   3   2     3261.16     3181.72     35.56 o 
   3   3   2       38.21       45.75      1.86 o 
   4   3   2      984.75      955.86     11.41 o 
   5   3   2     1531.60     1524.00     18.28 o 
   6   3   2      625.81      696.34      9.64 o 
   7   3   2       32.54       36.59      2.59 o 
   8   3   2      388.24      397.28      5.94 o 
   9   3   2       12.34       20.41      2.36 o 
  10   3   2       39.74       43.53      2.96 o 
  11   3   2        2.77        2.39      2.51 o 
  12   3   2       38.82       37.09      3.46 o 
  13   3   2       13.91       12.98      3.13 o 
  14   3   2       26.85       27.62      4.16 o 
  15   3   2       39.44       47.29      5.19 o 
  16   3   2        1.19       -1.45      4.57 o 
  17   3   2        0.32       -3.32      5.30 o 
  18   3   2       57.83       50.65      8.03 o 
  19   3   2       11.57        6.58      6.26 o 
  20   3   2       10.54       11.66      8.41 o 
  21   3   2        0.02       10.61      7.18 o 
  22   3   2       10.34       14.50     25.64 o 
 -23   4   2        8.18       -2.87      8.91 o 
 -22   4   2       17.59       16.01     22.56 o 
 -21   4   2        0.91        2.03      7.59 o 
 -20   4   2        4.91        0.53      7.41 o 
 -19   4   2        4.47        4.80      7.00 o 
 -18   4   2        7.80       -2.53      5.03 o 
 -17   4   2       53.71       68.22      6.64 o 
 -16   4   2        5.65        4.84      3.73 o 
 -15   4   2       41.61       44.87      4.46 o 
 -14   4   2      109.15      111.58      5.03 o 
 -13   4   2       29.28       33.80      3.70 o 
 -12   4   2        1.06       -0.92      1.96 o 
 -11   4   2       86.23       86.68      3.96 o 
 -10   4   2       85.52       91.56      3.52 o 
  -9   4   2        2.89        1.97      1.50 o 
  -8   4   2       35.17       33.13      2.60 o 
  -7   4   2      209.69      211.88      4.90 o 
  -6   4   2       45.19       47.30      2.64 o 
  -5   4   2      746.60      760.46     10.97 o 
  -4   4   2      322.91      326.92      6.20 o 
  -3   4   2       53.33       47.69      1.88 o 
  -2   4   2      101.81      107.03      3.78 o 
  -1   4   2      649.89      607.93     13.08 o 
   0   4   2     1938.98     1933.84     28.69 o 
   1   4   2        4.30        9.54      2.56 o 
   2   4   2      751.87      737.71     12.73 o 
   3   4   2       72.10       78.91      3.05 o 
   4   4   2     2025.90     2004.69     25.51 o 
   5   4   2     1476.78     1484.83     21.18 o 
   6   4   2       63.63       75.72      3.51 o 
   7   4   2      145.49      143.50      5.20 o 
   8   4   2       87.16       77.46      6.39 o 
   9   4   2      469.31      447.59      7.11 o 
  10   4   2        0.24        0.15      1.56 o 
  11   4   2       23.29       31.67      3.49 o 
  12   4   2        3.14        4.95      2.93 o 
  13   4   2       13.50       14.45      3.33 o 
  14   4   2       25.06       24.56      5.37 o 
  15   4   2        1.81       -1.81      4.35 o 
  16   4   2       47.64       50.61      6.49 o 
  17   4   2      106.17       98.48      8.25 o 
  18   4   2       11.99       24.55      7.19 o 
  19   4   2       13.52       13.99      6.58 o 
  20   4   2        1.38        7.64      8.33 o 
  21   4   2        0.28       -2.42      8.07 o 
  22   4   2       22.43       23.89     10.59 o 
 -23   5   2        1.36       -5.90      8.62 o 
 -22   5   2        0.31        0.26      8.76 o 
 -21   5   2        0.12       -0.74      7.84 o 
 -20   5   2        0.05       -5.74      7.00 o 
 -19   5   2        1.93        5.51      6.97 o 
 -18   5   2       28.66       34.01      8.92 o 
 -17   5   2        4.96        6.30      5.94 o 
 -16   5   2       42.44       38.62      5.99 o 
 -15   5   2       14.91       15.89      4.01 o 
 -14   5   2        0.37        2.08      3.07 o 
 -13   5   2        0.29        0.34      2.98 o 
 -12   5   2       24.82       32.54      3.66 o 
 -11   5   2        5.05        2.51      1.99 o 
 -10   5   2        7.78       11.03      2.55 o 
  -9   5   2       23.03       22.38      2.76 o 
  -8   5   2      154.02      169.49      5.27 o 
  -7   5   2        2.48        0.32      2.01 o 
  -6   5   2        0.34       -1.76      1.76 o 
  -5   5   2      138.34      143.14      3.95 o 
  -4   5   2      169.02      185.74      4.21 o 
  -3   5   2        8.28        6.87      1.70 o 
  -2   5   2      921.94     1011.22     16.28 o 
  -1   5   2     1572.96     1590.26     24.17 o 
   0   5   2      719.50      822.25     18.27 o 
   1   5   2      234.97      254.03      6.24 o 
   2   5   2       64.72       62.67      3.47 o 
   3   5   2      155.64      137.65      3.50 o 
   4   5   2      280.94      285.12      6.68 o 
   5   5   2       63.79       61.88      3.17 o 
   6   5   2       32.53       33.72      2.93 o 
   7   5   2       18.11       17.77      4.18 o 
   8   5   2      509.15      466.83      9.74 o 
   9   5   2       59.78       73.10      4.06 o 
  10   5   2        3.19        2.65      1.87 o 
  11   5   2        2.96        4.55      2.67 o 
  12   5   2       11.79        6.46      3.51 o 
  13   5   2       13.13       18.87      4.60 o 
  14   5   2       32.23       38.17      4.96 o 
  15   5   2       46.04       49.66      7.47 o 
  16   5   2        3.42        4.48      5.12 o 
  17   5   2       30.61       30.20      7.43 o 
  18   5   2        6.81        1.10      7.09 o 
  19   5   2        1.44       -6.32     11.39 o 
  20   5   2        4.42        2.07      8.27 o 
  21   5   2       11.38       -4.97      8.33 o 
 -22   6   2        1.76       16.46     11.74 o 
 -21   6   2       27.47       35.48     14.16 o 
 -20   6   2        1.82        1.76      7.73 o 
 -19   6   2        0.14       -0.64      7.44 o 
 -18   6   2       10.32       15.83     11.06 o 
 -17   6   2       10.68       12.20      5.97 o 
 -16   6   2       15.26       19.08      5.79 o 
 -15   6   2        0.21       -1.47      4.52 o 
 -14   6   2        0.00       -4.18      4.18 o 
 -13   6   2        1.62        1.87      3.17 o 
 -12   6   2        0.90       -2.72      3.27 o 
 -11   6   2       22.65       18.15      3.73 o 
 -10   6   2        0.40        4.31      2.32 o 
  -9   6   2       80.85       75.43      4.31 o 
  -8   6   2      114.11      138.51      5.42 o 
  -7   6   2      195.69      209.15      5.55 o 
  -6   6   2       17.12       18.37      2.53 o 
  -5   6   2     1608.37     1630.85     36.51 o 
  -4   6   2       73.23       75.93      3.20 o 
  -3   6   2     1744.22     1778.89     24.30 o 
  -2   6   2      106.26      110.72      4.76 o 
  -1   6   2        0.05        0.85      2.69 o 
   0   6   2      295.92      296.41      9.55 o 
   1   6   2      111.05      112.36      5.53 o 
   2   6   2       43.62       41.02      3.25 o 
   3   6   2      239.47      216.99      4.78 o 
   4   6   2       12.47       13.60      2.15 o 
   5   6   2      189.60      200.23      5.48 o 
   6   6   2        4.92       -1.29      2.67 o 
   7   6   2      802.08      757.35     14.14 o 
   8   6   2       54.81       58.90      4.17 o 
   9   6   2       10.22        6.75      3.51 o 
  10   6   2      241.00      240.20      8.52 o 
  11   6   2      141.85      137.08      5.92 o 
  12   6   2       16.34       15.45      3.67 o 
  13   6   2        0.59       -3.40      3.40 o 
  14   6   2        3.11        2.49      4.01 o 
  15   6   2        8.82        1.39      7.16 o 
  16   6   2        6.11        5.33      6.09 o 
  17   6   2        1.43        3.22      6.47 o 
  18   6   2       13.70        5.94     10.51 o 
  19   6   2        0.57        4.18      8.27 o 
  20   6   2        0.34        0.28      8.35 o 
 -21   7   2       13.74        2.37      8.93 o 
 -20   7   2        2.85       -4.60      7.84 o 
 -19   7   2       56.06       73.48     16.73 o 
 -18   7   2        0.48        7.32      7.36 o 
 -17   7   2       21.19       22.75      6.99 o 
 -16   7   2        3.57        3.85      5.73 o 
 -15   7   2       80.86       77.48      7.62 o 
 -14   7   2        2.65        2.73      5.38 o 
 -13   7   2        0.29       -4.59      4.59 o 
 -12   7   2      141.70      148.93      6.15 o 
 -11   7   2       16.60       10.39      3.80 o 
 -10   7   2      314.47      274.48     11.37 o 
  -9   7   2      107.82       98.46      6.36 o 
  -8   7   2      635.59      644.66     13.10 o 
  -7   7   2      660.79      659.32     11.90 o 
  -6   7   2       85.85       94.53      3.87 o 
  -5   7   2      406.37      394.20      7.34 o 
  -4   7   2      247.53      252.80      5.52 o 
  -3   7   2       55.87       57.33      2.97 o 
  -2   7   2       20.66       19.71      2.19 o 
  -1   7   2      620.85      634.01     11.59 o 
   0   7   2       16.66       16.95      3.07 o 
   1   7   2      195.05      170.08      5.59 o 
   2   7   2       67.14       71.02      4.43 o 
   3   7   2        0.13       -1.34      2.09 o 
   4   7   2       48.00       55.08      3.92 o 
   5   7   2       26.70       22.03      3.64 o 
   6   7   2     1216.07     1174.73     18.28 o 
   7   7   2      130.57      128.54      5.30 o 
   8   7   2      142.80      140.86      6.50 o 
   9   7   2      341.69      321.46     17.11 o 
  10   7   2       47.01       56.20      5.15 o 
  11   7   2      153.64      139.64      6.80 o 
  12   7   2       66.57       81.61      5.40 o 
  13   7   2      148.85      124.24      7.68 o 
  14   7   2       16.05       10.19      4.92 o 
  15   7   2        0.05       16.78      6.65 o 
  16   7   2        8.91       14.97      6.67 o 
  17   7   2        4.85       16.58     12.61 o 
  18   7   2        3.12        1.65      8.25 o 
  19   7   2        5.21        5.13      9.75 o 
  20   7   2        0.20       23.49     13.74 o 
 -20   8   2        1.85       -4.89      7.92 o 
 -19   8   2        5.16        0.03      8.28 o 
 -18   8   2       16.47        4.89      9.28 o 
 -17   8   2       13.80       20.25      7.35 o 
 -16   8   2       40.32       35.43     13.69 o 
 -15   8   2       44.59       50.68      7.31 o 
 -14   8   2        0.07        1.51      7.08 o 
 -13   8   2        7.52       19.32      5.23 o 
 -12   8   2      260.05      277.22      9.61 o 
 -11   8   2        1.29       -3.60      3.60 o 
 -10   8   2      564.92      581.16     19.46 o 
  -9   8   2       77.98       89.83      6.70 o 
  -8   8   2       21.61       15.07      5.51 o 
  -7   8   2      397.93      408.89     11.10 o 
  -6   8   2       11.98        7.35      3.46 o 
  -5   8   2       37.21       38.17      3.80 o 
  -4   8   2       14.20       17.57      2.90 o 
  -3   8   2       66.93       66.72      3.64 o 
  -2   8   2       39.13       44.74      2.68 o 
  -1   8   2       24.55       22.79      2.42 o 
   0   8   2       27.06       22.39      2.40 o 
   1   8   2        6.43        8.23      2.10 o 
   2   8   2      169.08      185.24      4.86 o 
   3   8   2        4.98        1.38      2.36 o 
   4   8   2        4.64        0.78      2.72 o 
   5   8   2     1234.60     1227.02     20.73 o 
   6   8   2      125.85      141.96      7.29 o 
   7   8   2      608.39      619.28     20.21 o 
   8   8   2       72.26       77.12      6.29 o 
   9   8   2       23.65       25.62      5.38 o 
  10   8   2       46.15       58.84      7.31 o 
  11   8   2       11.40        9.29      6.09 o 
  12   8   2        9.33        1.79      3.98 o 
  13   8   2       12.18       18.04      5.12 o 
  14   8   2        6.04        8.89      5.08 o 
  15   8   2        1.16        2.29      6.14 o 
  16   8   2        1.40        4.67     14.97 o 
  17   8   2        0.56        2.69      7.37 o 
  18   8   2       12.26       27.42     10.45 o 
 -18   9   2        8.73        9.95     12.73 o 
 -17   9   2        0.02       -1.36      7.08 o 
 -16   9   2       25.98       35.87      9.16 o 
 -15   9   2        6.98        4.23      6.01 o 
 -14   9   2       10.54       22.93      7.79 o 
 -13   9   2       43.64       45.60      5.98 o 
 -12   9   2       14.67       12.80      4.98 o 
 -11   9   2       55.67       56.94      5.47 o 
 -10   9   2       35.24       43.39      5.67 o 
  -9   9   2        1.25        1.47      4.38 o 
  -8   9   2        2.04        1.41      4.07 o 
  -7   9   2        6.82        8.69      4.19 o 
  -6   9   2       84.41       80.66      5.45 o 
  -5   9   2       49.16       46.99      4.60 o 
  -4   9   2        7.38        8.25      3.82 o 
  -3   9   2       99.50      114.35      5.30 o 
  -2   9   2        2.08        0.16      3.50 o 
  -1   9   2       96.84       98.80      6.28 o 
   0   9   2      111.13      114.43      4.72 o 
   1   9   2       95.75      101.35      4.54 o 
   2   9   2      167.71      157.42      5.55 o 
   3   9   2      239.95      236.29      8.91 o 
   4   9   2      394.02      405.04     11.08 o 
   5   9   2      116.64      117.65      6.56 o 
   6   9   2      438.82      407.62     11.81 o 
   7   9   2        0.40       -1.05      4.42 o 
   8   9   2        2.23        5.31      5.47 o 
   9   9   2        0.52       -0.07      5.33 o 
  10   9   2        2.97       -1.84      5.89 o 
  11   9   2        4.67       -5.04      5.84 o 
  12   9   2        4.96       -0.84      4.31 o 
  13   9   2       18.83       33.35      5.53 o 
  14   9   2        2.50       -5.80      5.80 o 
  15   9   2        0.21        9.71      6.88 o 
  16   9   2        0.13        7.13      7.20 o 
  17   9   2        0.04       -1.64      7.54 o 
 -17  10   2        3.56       -0.01      7.62 o 
 -16  10   2       13.19       17.39     12.69 o 
 -15  10   2        3.24       -0.22      6.37 o 
 -14  10   2        6.45        8.52     10.27 o 
 -13  10   2        5.78        3.17      5.17 o 
 -12  10   2       13.86       10.57      5.18 o 
 -11  10   2       44.20       44.92      6.26 o 
 -10  10   2        0.37        2.72      6.72 o 
  -9  10   2       28.28       39.78      9.96 o 
  -8  10   2        1.02       -2.90      4.88 o 
  -7  10   2       23.32       17.41      4.88 o 
  -6  10   2       14.60       23.64      4.81 o 
  -5  10   2        8.96       21.18      4.43 o 
  -4  10   2       25.25       34.18      4.55 o 
  -3  10   2        4.82        9.13      3.93 o 
  -2  10   2      119.59      109.87      5.69 o 
  -1  10   2       55.66       51.83      4.70 o 
   0  10   2       41.38       38.90      6.20 o 
   1  10   2      187.49      170.56      7.20 o 
   2  10   2       23.04       35.97      4.69 o 
   3  10   2      117.59      104.58      6.18 o 
   4  10   2        0.00       -3.78      4.86 o 
   5  10   2       19.70       29.93      5.51 o 
   6  10   2        1.83        7.59      4.82 o 
   7  10   2       36.32       44.00      6.30 o 
   8  10   2        1.44       -4.15      6.52 o 
   9  10   2       29.23       43.92      7.49 o 
  10  10   2        9.37        3.10      6.60 o 
  11  10   2       12.63        8.23      7.29 o 
  12  10   2        4.50       10.01      4.47 o 
  13  10   2       11.98        8.04      5.25 o 
  14  10   2        3.32        1.08      6.86 o 
  15  10   2        0.01        2.55      7.31 o 
 -15  11   2        7.32       -4.03      7.53 o 
 -14  11   2       16.42       19.30      7.60 o 
 -13  11   2        2.16       -6.81      8.27 o 
 -12  11   2        2.53       -4.58      5.66 o 
 -11  11   2        0.76       10.21      4.92 o 
 -10  11   2        0.40        6.68      6.47 o 
  -9  11   2        3.39        5.27      6.06 o 
  -8  11   2        1.91       -0.50      4.80 o 
  -7  11   2        5.97        5.46      4.91 o 
  -6  11   2        0.00        5.15      5.72 o 
  -5  11   2       30.22       30.43      5.20 o 
  -4  11   2        0.09        2.25      4.35 o 
  -3  11   2        1.88        9.23      4.43 o 
  -2  11   2       31.33       34.12      4.90 o 
  -1  11   2       65.47       64.77      5.60 o 
   0  11   2        2.14       -3.17      4.14 o 
   1  11   2       37.17       22.21      4.82 o 
   2  11   2        5.16        5.60      4.49 o 
   3  11   2       47.35       40.02      5.45 o 
   4  11   2        3.07       -0.06      4.76 o 
   5  11   2        7.80        5.97      5.19 o 
   6  11   2        3.92        0.83      5.84 o 
   7  11   2        0.76        5.73      7.82 o 
   8  11   2        6.92        2.46     14.93 o 
   9  11   2        0.34       -0.34     11.87 o 
  10  11   2        2.78       12.18      8.04 o 
  11  11   2       12.63       13.31      7.89 o 
  12  11   2       19.72       18.40      5.51 o 
  13  11   2       28.58       35.57      8.02 o 
 -12  12   2        0.03        0.39      6.63 o 
 -11  12   2        2.24       -3.88      5.44 o 
 -10  12   2        6.92       12.62      8.54 o 
  -9  12   2       10.32       16.88      7.27 o 
  -8  12   2        4.44        2.12      6.23 o 
  -7  12   2        8.33        6.99      6.68 o 
  -6  12   2        6.54       14.19      5.37 o 
  -5  12   2        9.17        9.33      8.26 o 
  -4  12   2       26.40       32.88      5.49 o 
  -3  12   2       16.17       22.97      5.25 o 
  -2  12   2        0.40       -0.04      4.63 o 
  -1  12   2       35.19       37.77      5.56 o 
   0  12   2       16.04       11.67      5.03 o 
   1  12   2        3.52        7.14      4.87 o 
   2  12   2       31.09       31.53      5.64 o 
   3  12   2        0.26        0.23      4.93 o 
   4  12   2       16.46       26.05      6.89 o 
   5  12   2        0.11        6.34      6.07 o 
   6  12   2        0.16       -4.55      6.30 o 
   7  12   2       26.45       29.46      7.80 o 
   8  12   2        0.04       -8.57      8.57 o 
   9  12   2       29.46       39.52     10.42 o 
  10  12   2        0.28       -1.81     12.46 o 
  11  12   2       10.98       23.27     10.10 o 
  -8  13   2        1.37       -4.91      6.84 o 
  -7  13   2       11.94       11.93      7.90 o 
  -6  13   2        3.27       -1.03      6.83 o 
  -5  13   2        1.20        0.17      6.72 o 
  -4  13   2        8.29        2.64      6.61 o 
  -3  13   2       13.02        1.95      6.73 o 
  -2  13   2       25.95       16.13      7.20 o 
  -1  13   2        0.00       -5.94      5.94 o 
   0  13   2        5.96        6.02      6.59 o 
   1  13   2        2.90        6.14     10.94 o 
   2  13   2        1.07       -3.24      6.74 o 
   3  13   2        6.45        1.03     10.04 o 
   4  13   2        1.36        1.85      6.96 o 
   5  13   2        1.74       -6.70      6.97 o 
   6  13   2        5.25        1.76     12.24 o 
   7  13   2        0.00       -7.13      7.24 o 
 -24   1   3        2.65       -6.61      6.75 o 
 -23   1   3       13.10        9.33      7.17 o 
 -22   1   3        9.52       20.91      7.08 o 
 -21   1   3        1.28       -4.25      4.77 o 
 -20   1   3        0.07        8.92      5.05 o 
 -19   1   3        9.31       14.79      5.32 o 
 -18   1   3        0.93        2.54      4.34 o 
 -17   1   3       49.82       39.39      5.88 o 
 -16   1   3       80.18       75.62      5.43 o 
 -15   1   3      119.51      119.50      5.40 o 
 -14   1   3       13.85       11.24      3.28 o 
 -13   1   3       15.55       19.19      3.16 o 
 -12   1   3       71.96       70.43      3.43 o 
 -11   1   3       56.48       53.28      3.14 o 
 -10   1   3      157.72      166.75      6.03 o 
  -9   1   3       29.99       29.01      2.29 o 
  -8   1   3     3037.89     3091.75     30.25 o 
  -7   1   3      446.87      451.79      6.03 o 
  -6   1   3     2331.10     2312.88     22.73 o 
  -5   1   3     1114.69     1119.99     11.25 o 
  -4   1   3     4125.13     4135.97     41.13 o 
  -3   1   3      782.36      760.00     10.54 o 
  -2   1   3     1067.99     1136.83     13.04 o 
  -1   1   3      634.40      623.42      7.46 o 
   0   1   3     2167.13     2271.90     24.57 o 
   1   1   3     1096.27     1013.10     11.83 o 
   2   1   3     1095.24     1072.35     13.32 o 
   3   1   3       49.62       57.14      1.98 o 
   4   1   3      106.22      116.64      3.01 o 
   5   1   3     1854.40     1916.47     20.19 o 
   6   1   3       55.78       66.12      2.39 o 
   7   1   3      478.34      482.68      6.52 o 
   8   1   3        6.05        7.00      1.94 o 
   9   1   3      256.33      267.06      5.93 o 
  10   1   3      124.84      136.56      4.24 o 
  11   1   3       11.32        9.93      2.73 o 
  12   1   3      120.62      100.85      5.79 o 
  13   1   3      328.18      339.04      7.55 o 
  14   1   3       79.02       69.47      5.27 o 
  15   1   3      189.22      176.15      7.97 o 
  16   1   3        0.01        1.95      4.75 o 
  17   1   3       32.65       31.76      6.03 o 
  18   1   3       29.12       22.37      7.35 o 
  19   1   3        0.27        4.72      5.92 o 
  20   1   3        2.02        1.34      6.13 o 
  21   1   3        0.64        0.54     14.64 o 
  22   1   3        0.73       -8.26      8.26 o 
 -24   2   3        5.25       15.48      9.89 o 
 -23   2   3        0.89       -1.20      6.65 o 
 -22   2   3       11.18       16.95      6.76 o 
 -21   2   3        0.79       -5.35      5.35 o 
 -20   2   3        3.57        2.15      5.65 o 
 -19   2   3       12.90        4.88      4.79 o 
 -18   2   3        0.53        2.77      4.37 o 
 -17   2   3       51.40       60.79      6.87 o 
 -16   2   3       15.40       17.36      4.58 o 
 -15   2   3        5.54       11.47      3.61 o 
 -14   2   3     1059.04      998.45     28.02 o 
 -13   2   3       26.45       23.42      3.18 o 
 -12   2   3      121.40      139.93      4.50 o 
 -11   2   3       46.26       42.17      3.26 o 
 -10   2   3       28.34       26.33      2.50 o 
  -9   2   3      399.20      397.15      6.30 o 
  -8   2   3       60.96       56.39      2.87 o 
  -7   2   3        9.93       19.49      1.77 o 
  -6   2   3      608.65      611.78      8.76 o 
  -5   2   3     1324.41     1292.12     15.84 o 
  -4   2   3      220.39      246.68      4.23 o 
  -3   2   3       23.71       24.38      1.74 o 
  -2   2   3      369.15      354.11      6.41 o 
  -1   2   3     1288.23     1376.63     15.54 o 
   0   2   3      150.26      138.29      3.26 o 
   1   2   3     1270.65     1249.43     15.12 o 
   2   2   3      722.66      652.85      7.71 o 
   3   2   3     2812.54     2749.99     29.63 o 
   4   2   3       34.58       37.26      1.99 o 
   5   2   3      334.49      380.61      7.14 o 
   6   2   3      140.20      130.81      2.97 o 
   7   2   3     1027.05     1081.69     13.82 o 
   8   2   3      204.94      218.15      4.36 o 
   9   2   3      160.70      165.16      4.23 o 
  10   2   3       10.91        7.18      2.49 o 
  11   2   3      153.23      155.19      6.27 o 
  12   2   3        1.51        0.79      2.92 o 
  13   2   3      181.79      176.92      6.28 o 
  14   2   3        0.32        2.18      2.97 o 
  15   2   3       86.86       70.16      5.91 o 
  16   2   3        5.34        2.39      5.46 o 
  17   2   3       49.99       33.20     11.01 o 
  18   2   3        1.14        0.75      5.68 o 
  19   2   3        3.35       -1.04      6.01 o 
  20   2   3        2.09       12.05      6.57 o 
  21   2   3        0.67       -1.08      6.80 o 
  22   2   3        0.72       -6.12      8.99 o 
 -24   3   3        0.00        6.75      9.64 o 
 -23   3   3        0.93        6.50     10.36 o 
 -22   3   3        0.17       -1.48      7.54 o 
 -21   3   3        4.78       -1.34      8.22 o 
 -20   3   3        0.48       -2.61      5.39 o 
 -19   3   3       43.68       28.24      7.93 o 
 -18   3   3       11.56        9.31      7.70 o 
 -17   3   3       26.56       33.31      4.98 o 
 -16   3   3        0.67        4.13      3.93 o 
 -15   3   3       12.08        8.04      3.59 o 
 -14   3   3       34.33       39.73      4.00 o 
 -13   3   3      403.92      420.78      7.87 o 
 -12   3   3      426.52      409.75      8.04 o 
 -11   3   3      137.69      138.57      4.44 o 
 -10   3   3       19.62       19.35      2.39 o 
  -9   3   3      109.98      100.46      4.14 o 
  -8   3   3      118.09      131.46      3.26 o 
  -7   3   3     1050.96     1022.83     13.31 o 
  -6   3   3      193.54      193.68      3.97 o 
  -5   3   3      110.75      117.52      3.21 o 
  -4   3   3      474.28      434.44      6.96 o 
  -3   3   3        0.13       -1.06      1.15 o 
  -2   3   3      101.92      100.97      2.75 o 
  -1   3   3     2514.33     2479.98     28.53 o 
   0   3   3      433.65      444.84      6.77 o 
   1   3   3       44.77       46.32      1.91 o 
   2   3   3     2083.88     1961.55     22.88 o 
   3   3   3       12.43        9.81      1.90 o 
   4   3   3     1197.38     1171.29     14.79 o 
   5   3   3       13.52       14.13      1.70 o 
   6   3   3       11.74       11.20      1.85 o 
   7   3   3        5.34        8.61      1.99 o 
   8   3   3      113.27      124.92      3.90 o 
   9   3   3       99.97      108.49      3.51 o 
  10   3   3        2.60        4.78      2.46 o 
  11   3   3       51.15       53.00      3.71 o 
  12   3   3        2.16        6.04      3.09 o 
  13   3   3       62.63       63.92      4.50 o 
  14   3   3       10.75        7.26      4.52 o 
  15   3   3       23.36       26.63      5.60 o 
  16   3   3        0.27       -4.58      4.58 o 
  17   3   3       40.29       39.09      7.75 o 
  18   3   3        0.79        4.16      5.88 o 
  19   3   3       15.61       10.90      6.52 o 
  20   3   3       17.99       39.92      9.97 o 
  21   3   3        3.88        1.85      6.85 o 
  22   3   3        0.26        7.61      8.99 o 
 -23   4   3        2.94        3.25     10.58 o 
 -22   4   3        1.95       -1.36      8.89 o 
 -21   4   3       12.94       30.62      9.84 o 
 -20   4   3       10.29        6.91      8.25 o 
 -19   4   3        3.86        1.99      5.36 o 
 -18   4   3       12.22       14.98      5.94 o 
 -17   4   3        0.60       -2.45      4.50 o 
 -16   4   3        1.18        3.85      4.29 o 
 -15   4   3       31.94       31.67      4.32 o 
 -14   4   3       33.62       22.71      3.95 o 
 -13   4   3        0.38        0.84      3.08 o 
 -12   4   3       17.42       13.36      3.11 o 
 -11   4   3      107.88       97.75      4.28 o 
 -10   4   3       71.41       64.28      3.10 o 
  -9   4   3        2.99        3.82      1.81 o 
  -8   4   3       88.19      101.02      4.03 o 
  -7   4   3      207.43      195.18      6.78 o 
  -6   4   3      407.55      436.54      8.33 o 
  -5   4   3      164.98      172.55      5.83 o 
  -4   4   3       29.06       28.22      2.21 o 
  -3   4   3       41.17       37.09      2.07 o 
  -2   4   3       72.25       88.35      4.51 o 
  -1   4   3      272.92      238.22      5.70 o 
   0   4   3       10.14        7.61      2.70 o 
   1   4   3      437.19      459.13      7.89 o 
   2   4   3     3093.66     3194.96     38.79 o 
   3   4   3      690.81      677.02     10.74 o 
   4   4   3       39.99       61.85      3.86 o 
   5   4   3       71.57       74.86      3.16 o 
   6   4   3        4.74        8.44      2.33 o 
   7   4   3        2.29        2.67      2.44 o 
   8   4   3        1.38        0.97      2.25 o 
   9   4   3       21.26       22.42      2.39 o 
  10   4   3       31.91       29.57      2.86 o 
  11   4   3        0.39        0.16      2.58 o 
  12   4   3       92.93      104.87      8.12 o 
  13   4   3       50.41       45.46      4.94 o 
  14   4   3       10.18        7.07      4.05 o 
  15   4   3      119.11      110.56      8.01 o 
  16   4   3        3.80        2.88      4.78 o 
  17   4   3       14.40        6.23      5.90 o 
  18   4   3        2.09       -5.13      5.56 o 
  19   4   3        0.28       -2.50      7.82 o 
  20   4   3       40.69       52.58     11.26 o 
  21   4   3        0.14        4.37     23.29 o 
 -22   5   3        3.58       10.33     12.34 o 
 -21   5   3        1.82        1.61      8.40 o 
 -20   5   3        5.46        3.98     18.35 o 
 -19   5   3        4.71       13.34      8.82 o 
 -18   5   3       16.60       15.28      7.89 o 
 -17   5   3        5.11        8.27      4.93 o 
 -16   5   3        0.43        8.41      5.23 o 
 -15   5   3       39.15       42.20      5.51 o 
 -14   5   3       17.10       20.22      5.01 o 
 -13   5   3       45.86       39.93      4.27 o 
 -12   5   3       17.65       13.37      3.04 o 
 -11   5   3        2.92        4.51      2.37 o 
 -10   5   3      222.37      219.37      5.36 o 
  -9   5   3       87.27       91.32      4.66 o 
  -8   5   3       62.70       69.32      4.02 o 
  -7   5   3       37.77       45.72      3.34 o 
  -6   5   3      971.84      986.10     15.39 o 
  -5   5   3      415.14      385.96      7.59 o 
  -4   5   3       64.99       68.56      2.99 o 
  -3   5   3      337.32      373.56     10.45 o 
  -2   5   3      313.18      321.70      9.48 o 
  -1   5   3      189.62      223.41      7.26 o 
   0   5   3       52.43       49.89      4.11 o 
   1   5   3      141.40      160.07      6.26 o 
   2   5   3       86.73       94.41      5.13 o 
   3   5   3      212.79      196.93      4.98 o 
   4   5   3     1157.39     1059.15     16.18 o 
   5   5   3       38.17       46.53      3.21 o 
   6   5   3       12.77        6.96      2.69 o 
   7   5   3       59.45       55.38      4.25 o 
   8   5   3       19.23       17.61      3.97 o 
   9   5   3       33.89       36.86      4.66 o 
  10   5   3       23.19       20.25      3.23 o 
  11   5   3        2.17        2.44      3.19 o 
  12   5   3        1.92        0.96      3.39 o 
  13   5   3        2.27       -0.65      4.68 o 
  14   5   3       26.81       12.85      4.53 o 
  15   5   3       43.96       40.13      6.36 o 
  16   5   3       18.02       15.00      5.42 o 
  17   5   3        7.68        9.86      5.56 o 
  18   5   3        0.92        6.20     13.74 o 
  19   5   3        3.89        5.51      8.56 o 
  20   5   3        0.72        0.47      8.66 o 
 -22   6   3       10.24       -3.07     12.82 o 
 -21   6   3        6.53       -3.05      8.13 o 
 -20   6   3        0.04       -2.84      7.77 o 
 -19   6   3        0.86       -1.96      7.06 o 
 -18   6   3        0.22        0.94      6.03 o 
 -17   6   3       10.43       20.54     16.29 o 
 -16   6   3       23.40       25.14      6.78 o 
 -15   6   3        1.35       -4.21      4.21 o 
 -14   6   3       56.78       60.75      5.12 o 
 -13   6   3       12.20        5.58      3.71 o 
 -12   6   3       24.04       21.70      5.11 o 
 -11   6   3        0.00       -3.05      3.05 o 
 -10   6   3      148.54      161.84      6.80 o 
  -9   6   3      168.93      180.96      7.73 o 
  -8   6   3       52.14       60.85      6.35 o 
  -7   6   3      445.58      437.72      9.10 o 
  -6   6   3      325.28      326.73      7.43 o 
  -5   6   3      435.89      434.22      8.54 o 
  -4   6   3       49.89       54.65      3.08 o 
  -3   6   3        0.08       -1.83      3.02 o 
  -2   6   3       21.15       24.04      4.76 o 
  -1   6   3      149.42      149.68      6.82 o 
   0   6   3        2.54       -1.51      3.28 o 
   1   6   3        2.96        4.35      3.89 o 
   2   6   3       26.56       26.88      4.15 o 
   3   6   3       12.15       13.44      2.57 o 
   4   6   3      176.28      166.35      5.02 o 
   5   6   3        7.56        4.42      2.62 o 
   6   6   3        3.27        0.92      3.65 o 
   7   6   3       18.72       21.04      3.44 o 
   8   6   3      449.39      415.91     12.20 o 
   9   6   3      335.92      321.71     11.83 o 
  10   6   3      357.84      359.19     10.59 o 
  11   6   3       59.54       61.39      4.14 o 
  12   6   3       63.35       52.45      4.68 o 
  13   6   3        5.97       10.03      4.13 o 
  14   6   3        3.30       -4.01      4.01 o 
  15   6   3        1.61       -5.23      7.65 o 
  16   6   3        0.74        2.93      5.88 o 
  17   6   3        0.69       -6.04      6.04 o 
  18   6   3        4.69        2.52     11.44 o 
  19   6   3        0.55        0.64     10.76 o 
  20   6   3        0.27       -5.40      8.68 o 
 -21   7   3        0.95       -7.96      7.96 o 
 -20   7   3        5.90       -2.58      8.06 o 
 -19   7   3        1.59        7.73     12.62 o 
 -18   7   3        6.46        3.23      6.50 o 
 -17   7   3        1.61       -4.58      6.61 o 
 -16   7   3       12.19        7.71      6.25 o 
 -15   7   3       14.01        3.56      5.83 o 
 -14   7   3        0.51        6.11      4.88 o 
 -13   7   3      196.83      222.17      8.43 o 
 -12   7   3       19.54       16.04      4.49 o 
 -11   7   3        8.87        6.08      4.71 o 
 -10   7   3        7.42        2.21      3.73 o 
  -9   7   3      294.17      294.97      8.98 o 
  -8   7   3        2.31        3.98      3.10 o 
  -7   7   3        2.85       -0.13      2.79 o 
  -6   7   3       55.64       55.09      3.70 o 
  -5   7   3      126.74      127.59      4.77 o 
  -4   7   3        7.05        8.79      2.32 o 
  -3   7   3       31.34       32.58      4.39 o 
  -2   7   3       14.05        7.45      3.75 o 
  -1   7   3        1.25        3.23      5.07 o 
   0   7   3       66.66       65.75      5.70 o 
   1   7   3        3.62        9.18      3.96 o 
   2   7   3       66.27       63.78      5.27 o 
   3   7   3        0.24       -0.63      2.70 o 
   4   7   3       17.65       18.41      2.78 o 
   5   7   3      180.93      171.92      5.70 o 
   6   7   3        2.62        5.39      3.17 o 
   7   7   3      198.29      204.87      7.80 o 
   8   7   3      910.58      966.35     18.65 o 
   9   7   3        8.49        5.52      4.53 o 
  10   7   3       18.28       12.44      4.68 o 
  11   7   3        0.06        2.79      4.45 o 
  12   7   3       48.78       47.13      5.00 o 
  13   7   3        4.94        7.18      4.56 o 
  14   7   3        1.66        4.19      4.65 o 
  15   7   3        3.28        6.96      6.20 o 
  16   7   3        3.03        6.43      6.45 o 
  17   7   3        1.42       -8.40      8.40 o 
  18   7   3        0.38       -0.89      8.34 o 
  19   7   3        0.22       -1.18      8.88 o 
 -20   8   3       22.54       13.13     13.04 o 
 -19   8   3        3.35       -6.68      7.87 o 
 -18   8   3       38.95       43.24      8.69 o 
 -17   8   3        5.08        0.58      9.96 o 
 -16   8   3        0.00       -0.94      8.02 o 
 -15   8   3        9.34       14.18      6.28 o 
 -14   8   3       11.12       23.14      5.58 o 
 -13   8   3       59.10       54.95      5.88 o 
 -12   8   3      147.12      140.30      6.67 o 
 -11   8   3      177.18      152.75     14.81 o 
 -10   8   3       14.33       18.15      5.00 o 
  -9   8   3       27.83       27.30      5.14 o 
  -8   8   3       31.32       38.32      5.23 o 
  -7   8   3       17.22       10.91      8.23 o 
  -6   8   3        3.79       10.38      3.50 o 
  -5   8   3       35.90       42.13      3.90 o 
  -4   8   3        3.29        4.36      2.41 o 
  -3   8   3        8.15        8.06      3.37 o 
  -2   8   3       25.71       24.67      6.92 o 
  -1   8   3      499.48      495.04     19.89 o 
   0   8   3      190.80      184.60      9.30 o 
   1   8   3      163.64      148.36      9.09 o 
   2   8   3       80.21       81.87      7.75 o 
   3   8   3       35.03       29.30      2.84 o 
   4   8   3        6.25        1.59      2.69 o 
   5   8   3      413.52      392.44     11.07 o 
   6   8   3        0.08        0.54      4.79 o 
   7   8   3       11.57        5.22      4.40 o 
   8   8   3        1.89        3.75      5.08 o 
   9   8   3       79.78       79.22      7.73 o 
  10   8   3        2.57        1.85      5.60 o 
  11   8   3        5.38        2.97      6.64 o 
  12   8   3        3.32        1.86      4.05 o 
  13   8   3       25.54       29.08      5.33 o 
  14   8   3        0.18       -3.10      4.69 o 
  15   8   3       22.22       26.06      7.37 o 
  16   8   3        6.34        0.56      6.76 o 
  17   8   3        7.21        5.91      9.78 o 
  18   8   3        0.30       15.47      9.43 o 
 -18   9   3        1.56       -0.54      7.23 o 
 -17   9   3       13.93       16.07      7.60 o 
 -16   9   3        1.06       -3.39      6.52 o 
 -15   9   3        5.38        7.99      6.40 o 
 -14   9   3        3.75        0.50      4.99 o 
 -13   9   3        3.12        0.84      4.93 o 
 -12   9   3       57.45       71.64      6.68 o 
 -11   9   3        0.07       -0.14      5.71 o 
 -10   9   3        0.03       -4.96      6.81 o 
  -9   9   3       15.82       15.91      4.82 o 
  -8   9   3        1.42        4.98      4.58 o 
  -7   9   3       27.09       20.15      4.77 o 
  -6   9   3       50.76       46.76      5.37 o 
  -5   9   3       19.07       19.69      4.44 o 
  -4   9   3       26.83       30.91      3.57 o 
  -3   9   3      223.24      211.33      6.34 o 
  -2   9   3        0.30       -0.65      6.32 o 
  -1   9   3      348.69      374.29     12.97 o 
   0   9   3       56.49       55.01      8.01 o 
   1   9   3       35.38       38.33      6.45 o 
   2   9   3      252.49      233.64      8.14 o 
   3   9   3        0.00        1.07      2.66 o 
   4   9   3       58.23       58.40      5.23 o 
   5   9   3       12.21        9.69      4.41 o 
   6   9   3        0.68        0.41      4.39 o 
   7   9   3        0.19       -3.43      4.94 o 
   8   9   3       36.66       36.27      6.85 o 
   9   9   3        3.04        8.35      6.01 o 
  10   9   3       39.70       26.95      7.23 o 
  11   9   3        0.86       -2.95      6.65 o 
  12   9   3        8.86        1.96      4.92 o 
  13   9   3       10.04       13.08      5.02 o 
  14   9   3        8.52       17.06      6.93 o 
  15   9   3        7.93       16.20      7.53 o 
  16   9   3       11.57       13.92      8.06 o 
 -17  10   3        0.16       32.44     15.10 o 
 -16  10   3        4.03        1.75     11.49 o 
 -15  10   3        2.87        1.33      7.16 o 
 -14  10   3       19.46       19.18      7.45 o 
 -13  10   3        4.38        4.62      5.13 o 
 -12  10   3       14.49       16.83      8.26 o 
 -11  10   3       27.20       44.65      7.72 o 
 -10  10   3        3.89        9.36      6.00 o 
  -9  10   3        0.09        1.06     10.54 o 
  -8  10   3        1.00       -2.14      5.35 o 
  -7  10   3        7.30       10.54      7.00 o 
  -6  10   3        7.88       11.08      5.00 o 
  -5  10   3       27.81       29.17      4.91 o 
  -4  10   3      155.96      173.66      8.89 o 
  -3  10   3       39.11       39.73      4.88 o 
  -2  10   3       91.21       77.64      5.39 o 
  -1  10   3        7.41        6.43      3.85 o 
   0  10   3        6.20       10.31      3.83 o 
   1  10   3        6.91        9.27      3.87 o 
   2  10   3      110.20      130.40     11.99 o 
   3  10   3       18.76       19.50      4.53 o 
   4  10   3        0.07        5.24      4.36 o 
   5  10   3        0.13        2.75      5.10 o 
   6  10   3        0.06        0.22      5.53 o 
   7  10   3       23.23       12.81      6.01 o 
   8  10   3        8.44        7.09      6.23 o 
   9  10   3       14.17       15.00      6.64 o 
  10  10   3        8.59       -0.05      6.46 o 
  11  10   3       10.75        6.45     10.80 o 
  12  10   3        4.38        4.45      8.23 o 
  13  10   3       11.61       12.62      5.39 o 
  14  10   3        3.43       10.69      7.71 o 
 -14  11   3       14.68       -3.58      6.97 o 
 -13  11   3        7.02        0.48      5.79 o 
 -12  11   3        1.06       -5.49      5.49 o 
 -11  11   3        5.45        8.59      6.59 o 
 -10  11   3       19.07       19.31      6.98 o 
  -9  11   3       14.30        6.86      6.31 o 
  -8  11   3        9.90        6.05      6.17 o 
  -7  11   3        1.08        4.84      9.18 o 
  -6  11   3        1.22       -1.23      5.24 o 
  -5  11   3        7.47        1.08      5.25 o 
  -4  11   3        3.23       -5.12      5.12 o 
  -3  11   3       60.85       63.38      5.89 o 
  -2  11   3        4.72       -2.02      6.54 o 
  -1  11   3       15.19       11.32      4.42 o 
   0  11   3        0.02        0.65      4.16 o 
   1  11   3       45.17       42.92      5.35 o 
   2  11   3        0.27       -3.35      4.75 o 
   3  11   3        9.40       12.70      5.59 o 
   4  11   3       33.83       36.94      6.46 o 
   5  11   3        0.27        1.25      5.55 o 
   6  11   3       60.75       92.22     10.29 o 
   7  11   3       29.51       34.15      8.62 o 
   8  11   3       11.70       11.16      6.90 o 
   9  11   3        1.01        3.39      9.93 o 
  10  11   3       19.04       16.08      8.82 o 
  11  11   3        9.55       20.59      9.31 o 
  12  11   3        0.38        5.03      8.89 o 
 -12  12   3        0.70       -2.97      7.92 o 
 -11  12   3        8.48       12.29     13.21 o 
 -10  12   3       16.14       23.96      8.08 o 
  -9  12   3        0.52        6.64      6.70 o 
  -8  12   3       19.15       26.07      7.58 o 
  -7  12   3        2.36        5.17      6.34 o 
  -6  12   3        1.02       -3.50      6.15 o 
  -5  12   3        5.97       -3.55      5.73 o 
  -4  12   3        6.07       -2.94      5.55 o 
  -3  12   3        9.73        8.19      6.98 o 
  -2  12   3       43.70       48.78      6.97 o 
  -1  12   3        6.93        8.27      5.58 o 
   0  12   3        4.05       -2.30      5.37 o 
   1  12   3        4.38        5.92      5.65 o 
   2  12   3       26.52       31.65     12.00 o 
   3  12   3        0.46       -4.47      5.70 o 
   4  12   3       20.64       24.10      7.03 o 
   5  12   3        6.85        3.04      6.71 o 
   6  12   3       10.75        7.17     10.87 o 
   7  12   3       16.08       13.27      7.30 o 
   8  12   3       14.86       22.73     14.07 o 
   9  12   3        3.07       -8.16      8.16 o 
  10  12   3        1.84        3.56      8.91 o 
  -7  13   3        0.01        1.71      7.19 o 
  -6  13   3        5.30        6.86      6.90 o 
  -5  13   3        0.29       -6.39      9.30 o 
  -4  13   3       17.16       12.42      7.12 o 
  -3  13   3        0.02       -6.40      6.40 o 
  -2  13   3        1.00       -6.01      6.01 o 
  -1  13   3       19.33       10.71      8.00 o 
   0  13   3       20.27       37.69     10.52 o 
   1  13   3        1.72       11.67      6.88 o 
   2  13   3        0.27       -8.49      8.49 o 
   3  13   3        9.85        7.11      7.12 o 
   4  13   3        9.92       14.99      7.55 o 
   5  13   3        0.35       -4.10      7.18 o 
 -24   0   4       12.49        8.08     12.77 o 
 -23   0   4        4.65        4.52     10.58 o 
 -22   0   4       49.34       68.96     16.55 o 
 -21   0   4        0.22        9.05      7.78 o 
 -20   0   4       14.42       20.17      8.38 o 
 -19   0   4        1.37        3.32      6.88 o 
 -18   0   4       12.70        7.99      6.58 o 
 -17   0   4        0.30       -5.59      5.59 o 
 -16   0   4      538.94      523.77     21.84 o 
 -15   0   4        4.96       12.95      5.26 o 
 -14   0   4        0.82       -0.81      4.30 o 
 -13   0   4        0.12        2.44      4.33 o 
 -12   0   4      245.01      221.65     12.69 o 
 -11   0   4      231.62      207.32      8.73 o 
 -10   0   4     2662.92     2719.89     40.31 o 
  -9   0   4      709.17      796.62     15.74 o 
  -8   0   4     4798.25     4760.41     75.48 o 
  -7   0   4        2.35        2.02      2.80 o 
  -6   0   4      191.51      170.17      5.49 o 
  -5   0   4     1760.27     1844.61     27.95 o 
  -4   0   4      320.04      300.17      6.81 o 
  -3   0   4      702.02      651.70     11.42 o 
  -2   0   4     2485.14     2430.84     35.53 o 
  -1   0   4      397.95      328.12      6.87 o 
   0   0   4     1350.26     1366.38     20.98 o 
   1   0   4       68.70       73.74      3.21 o 
   2   0   4      385.93      379.14      7.80 o 
   3   0   4       11.30        8.19      2.25 o 
   4   0   4      551.16      614.18     11.48 o 
   5   0   4      531.76      596.53     12.60 o 
   6   0   4     1275.52     1300.28     23.56 o 
   7   0   4       50.86       49.71      5.53 o 
   8   0   4      856.49      868.06     21.83 o 
   9   0   4      288.07      283.75     11.12 o 
  10   0   4       76.51       70.53      5.80 o 
  11   0   4      358.13      322.99     15.66 o 
  12   0   4      166.54      174.66      8.52 o 
  13   0   4        6.74        5.57      5.22 o 
  14   0   4       24.52       22.26      7.10 o 
  15   0   4        7.76       19.21      7.20 o 
  16   0   4       18.25        6.92     11.41 o 
  17   0   4        3.06        6.58      6.79 o 
  18   0   4        5.92        0.26     10.76 o 
  19   0   4        4.64        6.28     10.62 o 
  20   0   4        0.49        0.40     12.12 o 
  21   0   4        0.47       -3.12     10.97 o 
 -24   1   4        1.51       -6.01     14.11 o 
 -23   1   4        2.27        3.65      7.28 o 
 -22   1   4        3.52       -0.61      5.61 o 
 -21   1   4        2.14       -5.12      5.12 o 
 -20   1   4        0.41       -4.46      4.46 o 
 -19   1   4        0.22        0.16      4.61 o 
 -18   1   4        0.99        2.14      4.70 o 
 -17   1   4      192.92      177.82      9.38 o 
 -16   1   4       19.17       25.58      4.83 o 
 -15   1   4      863.61      920.20     16.69 o 
 -14   1   4        2.85        5.78      3.23 o 
 -13   1   4       11.82        6.31      3.01 o 
 -12   1   4        4.16        1.58      2.30 o 
 -11   1   4        9.08       15.47      2.82 o 
 -10   1   4       15.38       11.39      2.56 o 
  -9   1   4      858.23      828.19     10.41 o 
  -8   1   4      225.10      261.09      4.87 o 
  -7   1   4     3187.84     3225.73     31.46 o 
  -6   1   4     1737.49     1730.82     17.67 o 
  -5   1   4     3814.93     3776.44     36.11 o 
  -4   1   4      185.09      176.55      3.34 o 
  -3   1   4      872.72      870.98      9.80 o 
  -2   1   4      177.26      170.59      5.52 o 
  -1   1   4      466.52      464.21      6.90 o 
   0   1   4      110.33      123.91      3.68 o 
   1   1   4      520.79      554.08      7.84 o 
   2   1   4      767.98      752.94      8.76 o 
   3   1   4      294.59      329.64      4.86 o 
   4   1   4        5.84        3.48      1.44 o 
   5   1   4       43.75       51.42      2.62 o 
   6   1   4       19.92       27.89      2.27 o 
   7   1   4        0.94        0.17      1.93 o 
   8   1   4       32.13       30.82      2.74 o 
   9   1   4       81.67       72.31      3.55 o 
  10   1   4        7.59        7.92      3.05 o 
  11   1   4     1105.47     1062.33     15.62 o 
  12   1   4      114.52      123.25      5.74 o 
  13   1   4      132.58      122.53      6.25 o 
  14   1   4       16.71       13.75      4.31 o 
  15   1   4       35.37       39.88      8.07 o 
  16   1   4        5.18        1.34      5.31 o 
  17   1   4        6.43        2.57      5.68 o 
  18   1   4        6.14       10.03      7.51 o 
  19   1   4       10.03       17.84     12.53 o 
  20   1   4        1.91        7.91      8.71 o 
  21   1   4        2.18        3.35      8.62 o 
 -24   2   4        0.18        5.17      9.58 o 
 -23   2   4        1.86        0.85      6.89 o 
 -22   2   4        0.63       -5.27      6.05 o 
 -21   2   4        5.10        3.30      5.84 o 
 -20   2   4        6.39       15.12     11.63 o 
 -19   2   4        4.79        3.44      5.43 o 
 -18   2   4       15.43       22.94      5.54 o 
 -17   2   4       31.82       40.61      5.68 o 
 -16   2   4      208.12      197.93      8.16 o 
 -15   2   4      208.12      202.25     13.57 o 
 -14   2   4       81.50       84.77      4.79 o 
 -13   2   4       23.32       31.82      3.68 o 
 -12   2   4      117.82      126.46      5.43 o 
 -11   2   4      145.41      154.42      4.37 o 
 -10   2   4        0.14        1.49      2.21 o 
  -9   2   4     1527.98     1554.93     16.64 o 
  -8   2   4       28.30       32.45      2.66 o 
  -7   2   4     1534.92     1506.50     15.72 o 
  -6   2   4       44.11       49.37      2.75 o 
  -5   2   4      314.54      289.56      5.08 o 
  -4   2   4      912.09      858.27     10.72 o 
  -3   2   4        5.26        1.28      1.47 o 
  -2   2   4      560.73      559.96      7.54 o 
  -1   2   4     1193.93     1144.38     13.41 o 
   0   2   4     1209.02     1189.52     13.90 o 
   1   2   4     1202.20     1210.03     14.17 o 
   2   2   4      687.84      766.78      9.81 o 
   3   2   4     1313.62     1396.93     16.30 o 
   4   2   4      147.00      131.23      3.48 o 
   5   2   4      591.84      619.48      7.93 o 
   6   2   4      161.52      187.16      4.07 o 
   7   2   4       69.51       72.03      2.76 o 
   8   2   4        2.58       -1.45      2.23 o 
   9   2   4       81.98       82.13      3.73 o 
  10   2   4       86.00       88.38      4.06 o 
  11   2   4      546.39      556.23     10.22 o 
  12   2   4       10.20        7.99      3.53 o 
  13   2   4       26.99       36.69      4.42 o 
  14   2   4       21.85       28.49      5.37 o 
  15   2   4        1.71        0.34      4.68 o 
  16   2   4        6.03        5.87      8.42 o 
  17   2   4       31.94       32.76      7.22 o 
  18   2   4       26.30       10.92      6.57 o 
  19   2   4        1.81       -2.10      5.82 o 
  20   2   4        0.13       -2.13      8.12 o 
  21   2   4        3.85        6.34     13.35 o 
 -23   3   4        1.29        1.44      8.56 o 
 -22   3   4       10.08        3.26      8.47 o 
 -21   3   4       15.72       19.83      7.08 o 
 -20   3   4       17.32       13.14      6.27 o 
 -19   3   4       19.99       25.94      6.53 o 
 -18   3   4       72.60       78.61     12.73 o 
 -17   3   4       11.48        5.31      5.08 o 
 -16   3   4       20.94       14.25      4.38 o 
 -15   3   4      459.96      469.12     19.82 o 
 -14   3   4        3.69        9.85      3.33 o 
 -13   3   4       18.20       17.69      3.40 o 
 -12   3   4       55.08       58.81      3.71 o 
 -11   3   4       89.14       85.90      4.11 o 
 -10   3   4      356.74      369.68      6.47 o 
  -9   3   4        2.01        0.91      1.55 o 
  -8   3   4      122.53      127.31      4.06 o 
  -7   3   4       34.34       34.36      2.32 o 
  -6   3   4       82.99       78.45      3.45 o 
  -5   3   4      155.40      168.66      4.27 o 
  -4   3   4       10.69        8.51      1.97 o 
  -3   3   4       57.57       53.09      2.55 o 
  -2   3   4       71.62       63.28      2.64 o 
  -1   3   4        4.54        1.66      1.72 o 
   0   3   4      530.09      554.12      8.20 o 
   1   3   4     1004.29     1011.95     13.18 o 
   2   3   4     4017.50     4027.28     45.56 o 
   3   3   4       61.98       73.16      3.11 o 
   4   3   4      713.17      658.35     11.46 o 
   5   3   4        2.70        3.35      1.82 o 
   6   3   4      180.46      175.99      4.35 o 
   7   3   4       32.43       39.12      2.24 o 
   8   3   4       92.51       95.01      3.33 o 
   9   3   4      116.42      115.29      5.35 o 
  10   3   4       47.77       47.30      4.50 o 
  11   3   4        4.74        2.48      2.99 o 
  12   3   4        2.52        8.63      4.06 o 
  13   3   4       36.51       32.87      4.82 o 
  14   3   4       10.15       10.57      8.05 o 
  15   3   4       13.05        9.21      6.64 o 
  16   3   4       11.42       13.96      6.18 o 
  17   3   4       11.21        5.45      5.90 o 
  18   3   4       25.31       17.75      7.14 o 
  19   3   4       38.78       34.16      8.33 o 
  20   3   4        7.11       14.94     10.50 o 
  21   3   4        0.00       -0.95      9.09 o 
 -23   4   4        7.11        0.80      8.29 o 
 -22   4   4        3.37        1.92      9.46 o 
 -21   4   4        0.71       -3.23      7.76 o 
 -20   4   4        5.27       10.35      6.10 o 
 -19   4   4        0.88        2.17      5.57 o 
 -18   4   4        2.31       -1.69      6.33 o 
 -17   4   4       56.52       58.00      6.60 o 
 -16   4   4        1.42        4.36      4.49 o 
 -15   4   4        0.01       -3.28      3.70 o 
 -14   4   4      163.59      146.85      5.98 o 
 -13   4   4       61.20       64.51      4.69 o 
 -12   4   4      160.40      181.46      8.16 o 
 -11   4   4       26.95       33.38      3.17 o 
 -10   4   4        7.34        6.68      2.86 o 
  -9   4   4        1.07        1.70      2.27 o 
  -8   4   4      296.52      309.75      6.87 o 
  -7   4   4       41.79       53.03      3.29 o 
  -6   4   4       67.87       73.72      3.31 o 
  -5   4   4       89.28       96.23      4.15 o 
  -4   4   4      107.00      123.17      4.54 o 
  -3   4   4      331.36      354.61      6.71 o 
  -2   4   4      306.41      296.92      6.52 o 
  -1   4   4      542.64      526.61      8.29 o 
   0   4   4      206.42      211.59      4.65 o 
   1   4   4       71.44       70.67      2.82 o 
   2   4   4       40.50       46.12      2.61 o 
   3   4   4      682.72      653.68     10.29 o 
   4   4   4       23.33       16.84      2.56 o 
   5   4   4      646.46      658.69     11.81 o 
   6   4   4       65.99       65.10      3.70 o 
   7   4   4       42.02       46.02      3.58 o 
   8   4   4      316.61      332.98      6.88 o 
   9   4   4      213.56      221.53      4.89 o 
  10   4   4        7.24        2.24      3.18 o 
  11   4   4       29.02       28.79      4.33 o 
  12   4   4      249.16      233.21      8.32 o 
  13   4   4       21.87       19.31      4.54 o 
  14   4   4      127.84       99.29      7.63 o 
  15   4   4        0.17       -4.43      4.43 o 
  16   4   4       30.63       48.60      9.30 o 
  17   4   4        0.28        6.27      5.78 o 
  18   4   4        1.17       -4.01      5.90 o 
  19   4   4       24.28       30.73      8.08 o 
  20   4   4        0.04       -1.50      7.93 o 
 -22   5   4       18.52       17.27     10.43 o 
 -21   5   4        0.05        0.14      8.17 o 
 -20   5   4        0.57        4.49      7.92 o 
 -19   5   4        0.18       -1.10      6.90 o 
 -18   5   4        9.32       10.13      6.38 o 
 -17   5   4       41.64       45.76      6.59 o 
 -16   5   4       46.76       53.39      6.38 o 
 -15   5   4       25.30       19.16      5.32 o 
 -14   5   4        0.60       -3.54      3.54 o 
 -13   5   4       84.68       74.51      5.33 o 
 -12   5   4      108.64      115.26      5.31 o 
 -11   5   4        7.39       11.83      3.39 o 
 -10   5   4      113.21      110.61      5.47 o 
  -9   5   4        2.14       -2.94      2.94 o 
  -8   5   4       57.59       54.61      3.91 o 
  -7   5   4      170.74      156.96      9.27 o 
  -6   5   4       16.80       10.74      2.43 o 
  -5   5   4     1291.20     1317.51     21.71 o 
  -4   5   4       57.20       65.94      3.44 o 
  -3   5   4      129.31      138.70      4.41 o 
  -2   5   4       11.71       12.20      3.57 o 
  -1   5   4      170.42      184.40     11.19 o 
   0   5   4        2.22       -0.10      2.42 o 
   1   5   4      196.65      210.15      6.86 o 
   2   5   4      215.00      223.59      5.92 o 
   3   5   4       66.78       67.74      3.51 o 
   4   5   4       83.99       90.80      4.16 o 
   5   5   4       75.02       71.39      4.08 o 
   6   5   4      307.94      300.56      7.88 o 
   7   5   4       49.30       49.21      4.18 o 
   8   5   4      528.50      514.95     13.72 o 
   9   5   4       17.65       13.10      4.63 o 
  10   5   4        7.26        4.35      3.07 o 
  11   5   4       14.60       12.04      3.78 o 
  12   5   4       17.07       18.27      4.27 o 
  13   5   4        7.50        7.31      4.13 o 
  14   5   4        5.10        3.92      4.98 o 
  15   5   4       26.68       30.23      6.39 o 
  16   5   4        0.00       -3.51      5.12 o 
  17   5   4       29.37       31.48      9.92 o 
  18   5   4        5.60       -4.57      7.54 o 
  19   5   4        0.15       -4.45      7.95 o 
  20   5   4        0.00        1.58     12.64 o 
 -21   6   4       18.92       41.98     18.90 o 
 -20   6   4        5.86       21.41      9.36 o 
 -19   6   4        0.06        1.68      7.73 o 
 -18   6   4        4.85        6.14      9.47 o 
 -17   6   4       31.46       38.67      9.30 o 
 -16   6   4       23.57       22.58      6.40 o 
 -15   6   4       21.52       21.85      5.62 o 
 -14   6   4        7.73        6.07      4.21 o 
 -13   6   4        0.88       -4.29      4.77 o 
 -12   6   4        7.32       10.62      3.83 o 
 -11   6   4       24.73       25.30      4.43 o 
 -10   6   4      377.17      400.27     12.40 o 
  -9   6   4       27.70       22.95      3.71 o 
  -8   6   4      473.32      496.34     10.70 o 
  -7   6   4       15.39       13.94      3.23 o 
  -6   6   4        6.12        5.80      2.71 o 
  -5   6   4        1.52        2.28      2.43 o 
  -4   6   4      104.45      104.77      4.12 o 
  -3   6   4        0.37        4.93      3.98 o 
  -2   6   4       42.59       32.45      4.72 o 
  -1   6   4       14.87       11.69      4.22 o 
   0   6   4        2.58        2.58      4.03 o 
   1   6   4       51.79       59.84      5.44 o 
   2   6   4        7.58       11.40      2.35 o 
   3   6   4      102.07       97.79      4.11 o 
   4   6   4      286.08      261.83      8.70 o 
   5   6   4      249.14      240.66      7.43 o 
   6   6   4     1125.38     1130.45     18.60 o 
   7   6   4      158.41      157.82      7.05 o 
   8   6   4      116.32      126.49      6.65 o 
   9   6   4        3.06        1.20      5.54 o 
  10   6   4       11.32        4.45      4.85 o 
  11   6   4       22.82       21.40      3.76 o 
  12   6   4        0.02       -3.20      3.62 o 
  13   6   4       15.57       13.67      4.99 o 
  14   6   4       21.69       21.67      5.62 o 
  15   6   4        3.40        7.99      8.10 o 
  16   6   4       22.85       22.60      7.13 o 
  17   6   4        1.84        2.34      6.93 o 
  18   6   4        0.08       -2.40      7.50 o 
  19   6   4       10.73       21.93     10.86 o 
 -20   7   4        2.21       -8.17      8.17 o 
 -19   7   4        8.42        8.05      8.56 o 
 -18   7   4       10.08       15.58      8.50 o 
 -17   7   4        9.12       10.80      6.38 o 
 -16   7   4       11.58       19.27      6.61 o 
 -15   7   4       28.33       31.03      6.13 o 
 -14   7   4       69.53       78.63     10.48 o 
 -13   7   4      108.69      125.86     10.60 o 
 -12   7   4      398.26      416.61     11.54 o 
 -11   7   4      106.26      118.41      7.50 o 
 -10   7   4      794.58      728.24     17.76 o 
  -9   7   4       69.88       88.78      5.65 o 
  -8   7   4       46.48       40.70      4.64 o 
  -7   7   4       34.16       34.54      3.81 o 
  -6   7   4       28.50       45.74      3.71 o 
  -5   7   4       39.87       35.62      3.84 o 
  -4   7   4        0.29       -0.59      2.24 o 
  -3   7   4       29.89       32.86      5.06 o 
  -2   7   4       29.27       28.07      4.89 o 
  -1   7   4       21.29       15.26      4.56 o 
   0   7   4       65.94       63.88      7.23 o 
   1   7   4       22.83       20.01      5.86 o 
   2   7   4        1.68       -4.45      4.45 o 
   3   7   4       13.56       15.98      3.90 o 
   4   7   4      148.97      142.61      5.33 o 
   5   7   4      403.88      408.63      9.34 o 
   6   7   4     1229.87     1180.86     28.16 o 
   7   7   4      491.66      491.79     13.82 o 
   8   7   4      504.77      430.92     13.10 o 
   9   7   4       41.67       49.89      5.95 o 
  10   7   4       70.59       71.36      7.44 o 
  11   7   4       17.39        7.83      4.41 o 
  12   7   4        7.08       10.09      6.68 o 
  13   7   4        1.01        1.90      5.60 o 
  14   7   4        3.11       -0.28      5.86 o 
  15   7   4       17.07       13.67      6.73 o 
  16   7   4        2.58        6.60      6.98 o 
  17   7   4        0.77        0.41      7.24 o 
  18   7   4        3.07       -0.26     19.14 o 
 -19   8   4       11.41        6.15      8.75 o 
 -18   8   4       27.91       38.23      8.59 o 
 -17   8   4        5.17        5.77      6.44 o 
 -16   8   4       10.33       14.01      6.62 o 
 -15   8   4       47.84       50.53      7.19 o 
 -14   8   4        0.21       -4.80      4.80 o 
 -13   8   4       15.20       14.37      5.15 o 
 -12   8   4       71.88       97.35     15.01 o 
 -11   8   4       57.89       63.82     10.18 o 
 -10   8   4      145.52      145.87     15.53 o 
  -9   8   4        1.00        0.10      5.91 o 
  -8   8   4       16.64       16.59      4.65 o 
  -7   8   4        0.03        1.26      3.82 o 
  -6   8   4        1.08       -0.79      3.76 o 
  -5   8   4        1.83        0.36      2.59 o 
  -4   8   4       49.01       41.81      3.18 o 
  -3   8   4      131.37      129.68      7.25 o 
  -2   8   4       47.00       53.49      5.74 o 
  -1   8   4       81.53       94.33      7.23 o 
   0   8   4       19.03       16.46      4.91 o 
   1   8   4      125.84      126.51      7.30 o 
   2   8   4       38.67       40.31      9.32 o 
   3   8   4      130.95      133.00      4.74 o 
   4   8   4        2.32       -0.53      2.61 o 
   5   8   4       13.52       16.91      4.76 o 
   6   8   4      139.56      131.59      8.98 o 
   7   8   4       47.46       41.70      7.03 o 
   8   8   4       41.43       31.84      6.65 o 
   9   8   4        2.30        4.87      6.24 o 
  10   8   4        1.20        8.77      6.46 o 
  11   8   4       16.80       18.90      7.16 o 
  12   8   4       11.74       14.61      7.38 o 
  13   8   4        2.73        2.32      4.71 o 
  14   8   4       15.63       21.27      7.42 o 
  15   8   4        5.71       11.29     11.76 o 
  16   8   4        1.07        6.83      8.99 o 
  17   8   4       20.27       45.29     10.54 o 
 -18   9   4        0.81        4.21      8.31 o 
 -17   9   4        0.25       -2.98      6.89 o 
 -16   9   4        9.10       12.62      9.40 o 
 -15   9   4        2.26       -5.31      9.79 o 
 -14   9   4        0.00       -2.05      5.22 o 
 -13   9   4       18.74       15.31      5.26 o 
 -12   9   4       50.85       51.98      8.23 o 
 -11   9   4       63.40       63.61      8.25 o 
 -10   9   4        8.13        8.87      5.87 o 
  -9   9   4       20.26       29.28      6.10 o 
  -8   9   4        0.50        0.95      4.94 o 
  -7   9   4       12.22        1.82      4.88 o 
  -6   9   4        0.00        0.34      5.20 o 
  -5   9   4       91.27       81.58      5.71 o 
  -4   9   4      114.74      119.72      6.45 o 
  -3   9   4      219.13      199.27     16.13 o 
  -2   9   4       23.11        8.38     13.33 o 
  -1   9   4      266.98      295.86     13.53 o 
   0   9   4        4.84        8.65      5.80 o 
   1   9   4       51.44       49.94      7.21 o 
   2   9   4        0.49        0.09      6.06 o 
   3   9   4        2.98        0.13      4.64 o 
   4   9   4        0.57       -3.90      3.90 o 
   5   9   4       92.08       74.76      6.88 o 
   6   9   4       19.29       16.90      5.51 o 
   7   9   4       33.34       20.61      6.09 o 
   8   9   4       17.95       24.88      6.42 o 
   9   9   4        0.03        2.51      6.32 o 
  10   9   4       18.36       19.39      7.72 o 
  11   9   4        1.57        2.23      6.82 o 
  12   9   4        0.43        5.62      5.13 o 
  13   9   4       12.34       15.75      5.20 o 
  14   9   4        0.71       -5.26      6.42 o 
  15   9   4        0.86       -4.62      9.62 o 
 -16  10   4        1.42       -6.88      6.88 o 
 -15  10   4        7.31        6.31      7.21 o 
 -14  10   4        0.12        6.60      5.83 o 
 -13  10   4        6.12        5.30      5.23 o 
 -12  10   4        1.13       -3.15      6.63 o 
 -11  10   4       37.71       36.62      7.48 o 
 -10  10   4       26.98       25.99      8.11 o 
  -9  10   4        1.07       11.05      5.89 o 
  -8  10   4        3.29        3.58      5.74 o 
  -7  10   4        3.71       -4.80      4.80 o 
  -6  10   4        8.36        8.16      8.00 o 
  -5  10   4       20.41        8.21      7.45 o 
  -4  10   4       67.11       63.29      6.26 o 
  -3  10   4       38.58       61.22     18.31 o 
  -2  10   4      187.40      182.59     17.36 o 
  -1  10   4      149.51      108.88     12.10 o 
   0  10   4       71.35       63.16     10.70 o 
   1  10   4       37.96       36.26     11.68 o 
   2  10   4       32.49       16.07      8.84 o 
   3  10   4        1.33       -7.05     11.22 o 
   4  10   4       13.87        8.03      5.05 o 
   5  10   4        0.87       -4.16      4.83 o 
   6  10   4       53.48       57.28     14.50 o 
   7  10   4       54.63       50.29     10.00 o 
   8  10   4       16.24       27.38      8.01 o 
   9  10   4       32.31       65.24     18.48 o 
  10  10   4        9.92       18.48      8.18 o 
  11  10   4        0.68       -2.44      7.32 o 
  12  10   4       15.78        3.05      8.46 o 
  13  10   4        3.08        6.59      5.35 o 
 -14  11   4       12.64       16.09      7.56 o 
 -13  11   4       14.68       26.51     12.26 o 
 -12  11   4        4.87        2.44     10.73 o 
 -11  11   4        1.30        4.88     12.95 o 
 -10  11   4       18.73       16.02      8.04 o 
  -9  11   4       12.76       21.09      6.89 o 
  -8  11   4        2.52        1.01      5.46 o 
  -7  11   4       10.25       10.90      6.40 o 
  -6  11   4        3.28        8.66      5.68 o 
  -5  11   4        4.13        4.88      5.31 o 
  -4  11   4       34.59       21.35      5.66 o 
  -3  11   4        0.44       -1.67      4.82 o 
  -2  11   4        1.62       -0.69      8.06 o 
  -1  11   4        0.01       -4.94      8.30 o 
   0  11   4       17.02        3.98     11.79 o 
   1  11   4        3.72       -8.10      8.10 o 
   2  11   4        0.02       -6.87      8.84 o 
   3  11   4       12.42       26.64      5.73 o 
   4  11   4       22.84       19.48      5.96 o 
   5  11   4       41.17       55.03      7.47 o 
   6  11   4        0.10        5.63      9.10 o 
   7  11   4       48.97       52.84      9.12 o 
   8  11   4        6.36        6.07      7.45 o 
   9  11   4       19.74       36.58      9.70 o 
  10  11   4        0.64        1.69      8.27 o 
  11  11   4        0.18       -4.15      8.09 o 
 -11  12   4        0.11       -4.64      7.49 o 
 -10  12   4        8.39       15.79      8.34 o 
  -9  12   4       10.63       19.99      8.14 o 
  -8  12   4       12.34       16.44      7.28 o 
  -7  12   4        8.21       11.03      6.56 o 
  -6  12   4       12.83        4.27     15.88 o 
  -5  12   4        0.10       -7.32      7.99 o 
  -4  12   4        9.47       14.36     11.09 o 
  -3  12   4        8.07       10.17      5.40 o 
  -2  12   4        0.32      -11.15     11.28 o 
  -1  12   4        1.33       -9.42      9.42 o 
   0  12   4       10.12       13.55     14.46 o 
   1  12   4        0.66        3.55      5.17 o 
   2  12   4        0.70       -6.76     10.10 o 
   3  12   4       13.42       12.86      7.16 o 
   4  12   4        5.07       10.45      6.51 o 
   5  12   4        0.58       -2.94     17.65 o 
   6  12   4        4.17        2.97      8.04 o 
   7  12   4       30.19       42.91      9.81 o 
   8  12   4        0.15        6.65     10.65 o 
  -6  13   4        4.80        3.29     14.00 o 
  -5  13   4       10.99       16.63      7.82 o 
  -4  13   4        3.55        2.03      6.63 o 
  -3  13   4        0.13       -6.55      6.55 o 
  -2  13   4        0.01       -8.94     10.20 o 
  -1  13   4        7.71        4.41     15.91 o 
   0  13   4        8.64        9.03     10.61 o 
   1  13   4        6.02        5.39     13.70 o 
   2  13   4        3.10      -11.15     11.15 o 
   3  13   4        0.19        3.91     14.05 o 
 -23   1   5        0.26       -7.83      7.83 o 
 -22   1   5        0.17        3.43      7.98 o 
 -21   1   5        7.92       -1.60      5.77 o 
 -20   1   5        4.70        5.08      5.71 o 
 -19   1   5        1.33        0.15      5.46 o 
 -18   1   5       18.30       17.22      5.51 o 
 -17   1   5        1.10       -2.37      4.24 o 
 -16   1   5       17.71       11.20      4.60 o 
 -15   1   5       24.56       21.82      4.80 o 
 -14   1   5        9.79        6.60      3.74 o 
 -13   1   5      109.77      114.32      5.42 o 
 -12   1   5        4.23        4.99      3.22 o 
 -11   1   5      747.33      752.17     11.13 o 
 -10   1   5        3.91        4.94      2.68 o 
  -9   1   5      992.74      958.17     12.68 o 
  -8   1   5      720.02      763.85     10.54 o 
  -7   1   5      673.72      709.03      9.31 o 
  -6   1   5       65.13       64.48      2.69 o 
  -5   1   5       64.53       64.88      2.68 o 
  -4   1   5       40.15       33.71      2.14 o 
  -3   1   5        0.89        0.49      1.45 o 
  -2   1   5       38.22       36.25      1.96 o 
  -1   1   5       40.78       40.94      2.01 o 
   0   1   5      911.29      912.47     11.16 o 
   1   1   5      465.01      416.35      6.73 o 
   2   1   5     1002.86     1060.93     12.88 o 
   3   1   5     1053.08     1056.19     12.93 o 
   4   1   5        7.48        1.36      1.72 o 
   5   1   5        0.02       -1.10      2.01 o 
   6   1   5       18.57       22.15      3.03 o 
   7   1   5       90.37       86.66      4.78 o 
   8   1   5      225.51      230.57      6.39 o 
   9   1   5       15.16       13.79      3.73 o 
  10   1   5      245.34      230.73      6.82 o 
  11   1   5        0.37        3.71      3.27 o 
  12   1   5       56.45       53.74      5.24 o 
  13   1   5       29.15       32.20      4.86 o 
  14   1   5       14.67       15.73      6.40 o 
  15   1   5        0.78       -4.74      4.74 o 
  16   1   5        0.02       -4.31      5.20 o 
  17   1   5        0.11        8.66      7.54 o 
  18   1   5        6.81        9.39      8.35 o 
  19   1   5        2.57        3.37      8.38 o 
  20   1   5        2.10       20.70      9.50 o 
 -23   2   5        0.25        3.34      7.04 o 
 -22   2   5        0.10        2.69      6.74 o 
 -21   2   5        6.90        5.42      6.30 o 
 -20   2   5       14.40       13.97      6.46 o 
 -19   2   5       16.77       15.84      6.26 o 
 -18   2   5        0.21       -2.77      4.86 o 
 -17   2   5       69.20       63.67      7.88 o 
 -16   2   5        0.39       -1.01      3.87 o 
 -15   2   5        6.27        9.08      4.16 o 
 -14   2   5      272.48      282.78      8.42 o 
 -13   2   5       76.04       77.51      4.64 o 
 -12   2   5        5.61        2.16      2.99 o 
 -11   2   5       80.40       84.34      4.39 o 
 -10   2   5       85.64       89.48      3.91 o 
  -9   2   5       75.04       78.38      3.53 o 
  -8   2   5      326.99      353.56      6.19 o 
  -7   2   5       20.10       18.47      2.27 o 
  -6   2   5        1.56        1.94      1.31 o 
  -5   2   5      379.01      402.62      6.60 o 
  -4   2   5       52.37       64.72      2.72 o 
  -3   2   5       16.51       25.58      2.55 o 
  -2   2   5        0.39        0.26      1.73 o 
  -1   2   5       21.77       19.36      2.19 o 
   0   2   5     1270.82     1333.85     15.80 o 
   1   2   5        7.43        9.04      1.89 o 
   2   2   5      667.06      685.42      9.38 o 
   3   2   5        5.40       -1.07      2.25 o 
   4   2   5       14.26       15.16      1.92 o 
   5   2   5       39.47       38.13      2.69 o 
   6   2   5       17.80       12.58      2.80 o 
   7   2   5        0.21       -0.09      2.35 o 
   8   2   5      454.97      457.95      8.59 o 
   9   2   5       35.96       29.98      3.48 o 
  10   2   5      345.90      338.10      7.91 o 
  11   2   5        0.04       -1.61      3.24 o 
  12   2   5      144.68      138.68      7.18 o 
  13   2   5        0.04       -3.45      3.97 o 
  14   2   5       18.01       11.32      5.32 o 
  15   2   5        0.16        1.15      5.64 o 
  16   2   5        0.37       -3.27      5.40 o 
  17   2   5        4.22        3.41      5.65 o 
  18   2   5        0.01        5.62      8.10 o 
  19   2   5        0.38        6.73      8.54 o 
  20   2   5        0.49        3.34      8.89 o 
 -23   3   5        1.78       -9.61      9.61 o 
 -22   3   5        2.22       12.77      7.49 o 
 -21   3   5        4.02        4.41      6.49 o 
 -20   3   5        7.93        2.68      5.77 o 
 -19   3   5        5.12        7.44      5.88 o 
 -18   3   5        1.14        0.75      5.43 o 
 -17   3   5        3.17        1.67      4.74 o 
 -16   3   5       13.20       19.27      5.15 o 
 -15   3   5       44.12       40.30      6.37 o 
 -14   3   5      237.19      243.63      7.97 o 
 -13   3   5      194.37      202.41      6.18 o 
 -12   3   5      100.51       95.28      4.61 o 
 -11   3   5       55.14       50.64      3.68 o 
 -10   3   5        5.19        2.49      1.84 o 
  -9   3   5       85.12       80.56      3.30 o 
  -8   3   5       24.51       25.48      2.98 o 
  -7   3   5      112.46      110.91      3.68 o 
  -6   3   5        8.00        3.67      1.90 o 
  -5   3   5       77.80       85.37      3.55 o 
  -4   3   5       76.03       67.52      3.39 o 
  -3   3   5      863.53      861.73     17.98 o 
  -2   3   5       94.81       87.31      3.91 o 
  -1   3   5      689.48      732.38     10.55 o 
   0   3   5       30.98       32.79      2.66 o 
   1   3   5      422.03      399.27      7.24 o 
   2   3   5        9.51       13.25      2.44 o 
   3   3   5       33.47       24.49      2.77 o 
   4   3   5      170.77      182.57      5.06 o 
   5   3   5       68.35       72.25      3.31 o 
   6   3   5       91.14       95.13      4.75 o 
   7   3   5        0.54        1.01      2.15 o 
   8   3   5      331.34      321.50      7.68 o 
   9   3   5        0.35       -1.72      2.79 o 
  10   3   5       48.27       42.23      4.84 o 
  11   3   5       22.43       17.22      4.42 o 
  12   3   5       10.38       18.94      4.74 o 
  13   3   5       37.18       37.13      9.14 o 
  14   3   5        6.96       11.63      8.00 o 
  15   3   5        1.41        3.05      5.25 o 
  16   3   5       12.29        6.93      6.02 o 
  17   3   5        1.34        4.63      6.18 o 
  18   3   5        0.60        9.13      6.61 o 
  19   3   5        2.96       -2.59      7.60 o 
  20   3   5        0.09        1.81      8.68 o 
 -22   4   5        7.70       -1.18      8.45 o 
 -21   4   5        5.19        2.57      7.95 o 
 -20   4   5        6.78        6.61      6.05 o 
 -19   4   5        7.49        3.14      5.68 o 
 -18   4   5       13.54       12.93      6.08 o 
 -17   4   5        0.27       -4.46      4.46 o 
 -16   4   5       16.02       10.41      4.88 o 
 -15   4   5       11.10        9.63      6.39 o 
 -14   4   5        0.04       -0.82      6.06 o 
 -13   4   5      179.71      189.92      9.58 o 
 -12   4   5      170.34      184.01      7.12 o 
 -11   4   5        4.38        1.82      2.75 o 
 -10   4   5       83.47       97.48      3.56 o 
  -9   4   5        6.48        1.35      2.93 o 
  -8   4   5      100.54      100.88      4.47 o 
  -7   4   5       52.39       43.64      3.46 o 
  -6   4   5      131.25      132.07      4.66 o 
  -5   4   5      585.05      583.15      9.97 o 
  -4   4   5       76.64       77.02      3.67 o 
  -3   4   5      876.17      915.36     13.55 o 
  -2   4   5      244.77      245.78      6.33 o 
  -1   4   5      840.26      862.31     12.85 o 
   0   4   5       31.61       33.32      2.82 o 
   1   4   5      140.92      153.76      4.84 o 
   2   4   5        6.22        2.99      2.46 o 
   3   4   5      148.55      148.23      4.97 o 
   4   4   5        0.73        3.10      2.90 o 
   5   4   5        4.13        3.15      2.83 o 
   6   4   5        3.34        0.60      2.82 o 
   7   4   5      286.35      274.60      7.42 o 
   8   4   5       14.69       12.53      3.06 o 
   9   4   5       31.14       33.39      3.96 o 
  10   4   5      512.65      480.21     11.51 o 
  11   4   5        0.00       -2.47      3.69 o 
  12   4   5        2.34        2.73      4.03 o 
  13   4   5       50.09       31.13      5.89 o 
  14   4   5        2.31        0.61      4.79 o 
  15   4   5       26.66       25.26      5.97 o 
  16   4   5        5.75        8.58      6.55 o 
  17   4   5        1.68        0.08      9.26 o 
  18   4   5        3.50        2.42      9.27 o 
  19   4   5        0.01        3.38      7.31 o 
 -22   5   5        7.56       14.25     10.05 o 
 -21   5   5        0.05       -7.81      7.81 o 
 -20   5   5        2.09       -0.42      7.79 o 
 -19   5   5        1.71       -5.62      6.92 o 
 -18   5   5        3.54        4.19      5.16 o 
 -17   5   5        0.19        4.26      5.07 o 
 -16   5   5        0.15        0.53      4.68 o 
 -15   5   5       46.42       55.05     10.04 o 
 -14   5   5        3.02        0.19      4.47 o 
 -13   5   5        9.57        0.75      4.27 o 
 -12   5   5       33.08       34.24      4.78 o 
 -11   5   5      196.89      193.35      6.22 o 
 -10   5   5       83.82       85.04      6.22 o 
  -9   5   5       14.38       10.19      3.64 o 
  -8   5   5      596.53      587.03     11.90 o 
  -7   5   5       65.28       77.27      4.55 o 
  -6   5   5       13.84       15.24      3.23 o 
  -5   5   5        0.16       -2.59      2.59 o 
  -4   5   5      234.27      223.88      6.28 o 
  -3   5   5        3.52        0.35      2.29 o 
  -2   5   5        5.12        7.47      2.43 o 
  -1   5   5      192.84      186.17      5.40 o 
   0   5   5        0.01       -1.89      2.18 o 
   1   5   5      124.85      118.46      5.52 o 
   2   5   5      277.35      289.60      7.23 o 
   3   5   5       43.51       40.35      3.61 o 
   4   5   5       26.05       28.33      3.60 o 
   5   5   5        7.12       -0.13      3.66 o 
   6   5   5      259.81      258.69      7.73 o 
   7   5   5       75.09       68.76      5.50 o 
   8   5   5        0.40       -0.77      3.85 o 
   9   5   5      438.83      435.06     11.65 o 
  10   5   5       35.63       38.72      4.26 o 
  11   5   5       41.45       46.18      4.76 o 
  12   5   5        1.69        4.16      4.10 o 
  13   5   5        2.69        5.15      4.76 o 
  14   5   5        2.70        5.15      5.10 o 
  15   5   5        0.47        0.74      5.10 o 
  16   5   5       11.17       23.12      6.52 o 
  17   5   5        3.71       10.18      8.19 o 
  18   5   5        3.68        4.76      8.88 o 
 -21   6   5        2.11       22.90     15.67 o 
 -20   6   5        0.00       -6.12     14.31 o 
 -19   6   5        0.02       -6.57      6.57 o 
 -18   6   5        3.97       -5.24      6.52 o 
 -17   6   5        2.83       -0.62      9.15 o 
 -16   6   5       46.53       47.09      9.60 o 
 -15   6   5       23.62       26.56      5.18 o 
 -14   6   5       45.70       45.26      5.47 o 
 -13   6   5      165.16      158.45      8.19 o 
 -12   6   5      178.81      180.64      6.99 o 
 -11   6   5        0.26       -3.30      4.17 o 
 -10   6   5       78.26       80.35     11.13 o 
  -9   6   5        1.35        0.50      3.63 o 
  -8   6   5      182.35      198.70      7.66 o 
  -7   6   5       85.45       93.17      5.23 o 
  -6   6   5       47.42       52.30      4.06 o 
  -5   6   5       61.26       59.19      3.88 o 
  -4   6   5        5.39        4.30      2.62 o 
  -3   6   5        7.29        2.80      2.43 o 
  -2   6   5        0.36       -1.29      2.76 o 
  -1   6   5        0.35       -1.96      1.96 o 
   0   6   5        7.88        8.34      2.35 o 
   1   6   5      148.74      149.73      5.03 o 
   2   6   5       48.24       52.06      5.70 o 
   3   6   5      133.17      130.47      5.78 o 
   4   6   5       62.36       69.83      4.46 o 
   5   6   5      413.75      400.88      9.64 o 
   6   6   5      120.83      123.04      6.50 o 
   7   6   5       82.39       78.74      6.42 o 
   8   6   5       86.30       70.34      7.17 o 
   9   6   5       76.03       78.23      7.66 o 
  10   6   5       45.66       49.52      4.99 o 
  11   6   5       64.86       65.88      5.07 o 
  12   6   5        0.33       -2.43      3.88 o 
  13   6   5        7.64        5.55      4.27 o 
  14   6   5        1.05        1.57      6.02 o 
  15   6   5        2.37        4.42      6.53 o 
  16   6   5        7.69       18.74      9.53 o 
  17   6   5        7.17       13.30      9.19 o 
  18   6   5        1.99       -2.67     10.12 o 
 -20   7   5        0.35        3.94      9.02 o 
 -19   7   5        3.03       -1.13     16.90 o 
 -18   7   5        5.07        3.02      6.72 o 
 -17   7   5        0.20        6.24      7.79 o 
 -16   7   5       68.38       79.69      8.68 o 
 -15   7   5       22.05       26.15      5.83 o 
 -14   7   5       44.69       49.54      6.27 o 
 -13   7   5        6.15        1.85      6.46 o 
 -12   7   5        5.90        7.34      6.49 o 
 -11   7   5       25.43       37.68      5.69 o 
 -10   7   5        9.30       -2.51      4.21 o 
  -9   7   5       15.85       17.50      4.60 o 
  -8   7   5       25.61       17.19      4.56 o 
  -7   7   5        0.17       -0.17      2.69 o 
  -6   7   5        3.96        2.87      2.74 o 
  -5   7   5      118.45      119.45      5.93 o 
  -4   7   5        8.39        4.88      2.57 o 
  -3   7   5       17.42       16.85      2.74 o 
  -2   7   5        6.10        1.11      4.06 o 
  -1   7   5        0.11       -3.15      3.79 o 
   0   7   5       32.84       15.93      7.52 o 
   1   7   5      133.18      133.85     14.66 o 
   2   7   5       81.22       80.37      3.94 o 
   3   7   5      359.49      370.35      8.63 o 
   4   7   5      161.28      155.47      9.97 o 
   5   7   5       45.84       63.82      7.41 o 
   6   7   5        0.16        1.71      4.14 o 
   7   7   5        0.01        3.89      4.59 o 
   8   7   5        0.74       -4.21      4.21 o 
   9   7   5       63.22       43.69      6.81 o 
  10   7   5       75.41       77.27      9.82 o 
  11   7   5        1.97        1.81      3.70 o 
  12   7   5        1.95        3.58      4.37 o 
  13   7   5        0.60       -4.52      4.52 o 
  14   7   5        0.18       -4.13      9.01 o 
  15   7   5        0.14       -1.25      6.66 o 
  16   7   5        0.49       -2.88      7.17 o 
  17   7   5        0.02       -0.60     11.72 o 
 -19   8   5       11.43       15.56      9.73 o 
 -18   8   5        6.19       14.19      7.29 o 
 -17   8   5       22.61       18.44      7.55 o 
 -16   8   5       21.22       23.56      7.74 o 
 -15   8   5        0.00        6.48      6.25 o 
 -14   8   5        5.01        1.75      5.83 o 
 -13   8   5        1.91       -2.35      4.47 o 
 -12   8   5       20.53       16.57     12.71 o 
 -11   8   5       31.66       24.56     18.85 o 
 -10   8   5        0.05        3.50      6.54 o 
  -9   8   5        1.30        6.04      5.38 o 
  -8   8   5        7.08       11.62      7.54 o 
  -7   8   5        9.69        9.17      6.16 o 
  -6   8   5      144.81      150.72      8.37 o 
  -5   8   5       28.93       30.22      4.33 o 
  -4   8   5      274.69      275.56      9.03 o 
  -3   8   5       93.22       94.52      8.44 o 
  -2   8   5        3.19        3.15      5.40 o 
  -1   8   5        0.07       -5.07      5.07 o 
   0   8   5       12.86        4.16      8.18 o 
   1   8   5        0.60       -0.67      5.14 o 
   2   8   5        0.79        0.42      3.24 o 
   3   8   5        0.17        7.14      5.69 o 
   4   8   5       21.70       20.20      4.83 o 
   5   8   5       33.23       30.84      8.70 o 
   6   8   5        0.00        2.48      5.14 o 
   7   8   5        0.00        3.17      6.85 o 
   8   8   5      102.79      108.84     10.42 o 
   9   8   5       30.46       45.77      8.40 o 
  10   8   5       19.29       23.61     10.32 o 
  11   8   5       11.23        1.72      8.63 o 
  12   8   5        0.94        4.16      4.36 o 
  13   8   5       14.99       17.46      5.42 o 
  14   8   5       23.05       24.45      7.48 o 
  15   8   5        1.88        7.31      7.29 o 
 -17   9   5        9.30       13.99      7.71 o 
 -16   9   5        0.77       -1.66      6.64 o 
 -15   9   5        3.26       -0.94      6.28 o 
 -14   9   5        7.56       15.66      5.87 o 
 -13   9   5        1.05       -3.66      6.75 o 
 -12   9   5        0.12        0.77     10.34 o 
 -11   9   5       11.51       14.05     10.60 o 
 -10   9   5        9.21        2.04      8.45 o 
  -9   9   5        2.76        1.74      5.47 o 
  -8   9   5       23.52       28.73      6.03 o 
  -7   9   5        0.36       -1.70      4.96 o 
  -6   9   5      133.43      137.80      8.56 o 
  -5   9   5       31.42       35.32      5.32 o 
  -4   9   5       54.61       54.06     11.22 o 
  -3   9   5      166.05      138.22     16.04 o 
  -2   9   5        0.03        0.93      8.29 o 
  -1   9   5      273.09      224.39     15.55 o 
   0   9   5        5.25       14.26      9.50 o 
   1   9   5        3.13       -6.37      7.62 o 
   2   9   5        0.51       -2.53      9.04 o 
   3   9   5        4.14        5.48      4.20 o 
   4   9   5        7.88        9.44      4.65 o 
   5   9   5       22.39       27.20      6.27 o 
   6   9   5        5.51        6.04      8.60 o 
   7   9   5        3.93        2.58      8.45 o 
   8   9   5        0.91       -4.06      5.90 o 
   9   9   5        1.97        3.21     13.59 o 
  10   9   5        0.40        5.37     11.87 o 
  11   9   5        0.29        6.83      7.65 o 
  12   9   5       22.37       38.78      6.61 o 
  13   9   5        5.02        5.04      5.28 o 
  14   9   5        3.17       14.00      7.85 o 
 -15  10   5        1.37       -5.45      8.51 o 
 -14  10   5        5.54        4.56      5.83 o 
 -13  10   5        1.35        5.31      7.69 o 
 -12  10   5        0.01        3.58      6.79 o 
 -11  10   5        1.06       -2.91      6.70 o 
 -10  10   5        0.43        2.70      6.15 o 
  -9  10   5       28.69       36.01      7.73 o 
  -8  10   5        4.97       11.28      6.25 o 
  -7  10   5        2.33       -1.46      5.11 o 
  -6  10   5        5.09       -3.28      4.90 o 
  -5  10   5        0.49        2.99      4.99 o 
  -4  10   5       19.91       20.34      4.54 o 
  -3  10   5       82.51       82.45     12.41 o 
  -2  10   5       45.02       28.50     10.59 o 
  -1  10   5       64.32       45.21     11.22 o 
   0  10   5        7.61        2.08      8.71 o 
   1  10   5        1.50       19.30      9.53 o 
   2  10   5        1.54        0.42      8.88 o 
   3  10   5       17.17       24.11      5.50 o 
   4  10   5        7.35       10.20      8.01 o 
   5  10   5        1.25       -5.11      5.11 o 
   6  10   5        2.14        6.89      6.11 o 
   7  10   5        2.07        2.84      6.49 o 
   8  10   5       12.97       25.20     14.82 o 
   9  10   5        0.99        7.84     11.68 o 
  10  10   5       10.21       12.94      8.21 o 
  11  10   5       12.75        3.95      8.72 o 
  12  10   5        4.64       -0.05     14.14 o 
 -13  11   5        2.33        1.08      8.27 o 
 -12  11   5        1.30        3.28      7.77 o 
 -11  11   5        5.76        8.18     15.10 o 
 -10  11   5        1.49        0.86      6.87 o 
  -9  11   5        5.18        1.14     12.71 o 
  -8  11   5        0.29        1.71      9.94 o 
  -7  11   5        3.82        2.39      5.92 o 
  -6  11   5        9.57       15.36     11.11 o 
  -5  11   5        7.02        6.15      4.79 o 
  -4  11   5        6.61        7.43      4.51 o 
  -3  11   5       11.49        5.01      9.34 o 
  -2  11   5       12.29        1.67      9.24 o 
  -1  11   5        3.63      -11.59     11.59 o 
   0  11   5        2.69        7.68     11.98 o 
   1  11   5       20.74       34.02     14.57 o 
   2  11   5        3.64        9.53     11.81 o 
   3  11   5        1.24        4.10      5.43 o 
   4  11   5        0.79        0.23      8.21 o 
   5  11   5        0.76        1.33      6.33 o 
   6  11   5        0.01      -11.48     12.84 o 
   7  11   5        3.59        4.99      7.67 o 
   8  11   5       16.30        9.69     10.27 o 
   9  11   5        9.85        6.57      8.80 o 
  -9  12   5        8.63       11.47      7.82 o 
  -8  12   5        0.16       -1.02      6.89 o 
  -7  12   5        0.86       -6.05      6.05 o 
  -6  12   5       25.79       20.70      6.88 o 
  -5  12   5        0.09       -3.56      5.60 o 
  -4  12   5        0.02       -4.94      4.94 o 
  -3  12   5       12.48       27.74     14.66 o 
  -2  12   5       15.65       29.68     14.14 o 
  -1  12   5       24.89       22.78     14.53 o 
   0  12   5        1.98       -6.80     11.41 o 
   1  12   5        2.76        4.13     13.74 o 
   2  12   5        6.64       -1.93     12.86 o 
   3  12   5        1.95       -4.13     12.03 o 
   4  12   5       39.03       59.63     22.70 o 
   5  12   5        6.39        9.00      7.76 o 
   6  12   5       10.71       24.90      8.64 o 
 -23   0   6       10.61        5.05     12.86 o 
 -22   0   6        0.00        3.78     11.11 o 
 -21   0   6       11.89       18.31     13.13 o 
 -20   0   6       38.45       57.77     14.40 o 
 -19   0   6        9.54       28.40     11.63 o 
 -18   0   6       16.73       13.95     16.40 o 
 -17   0   6        6.09        3.49      7.04 o 
 -16   0   6        2.48        2.89     11.30 o 
 -15   0   6       44.63       45.49      8.38 o 
 -14   0   6       60.40       51.45      6.97 o 
 -13   0   6      565.70      562.21     15.22 o 
 -12   0   6        4.83        5.52      4.84 o 
 -11   0   6      293.95      247.73      9.41 o 
 -10   0   6        0.34       -1.36      3.41 o 
  -9   0   6      149.42      152.28      7.34 o 
  -8   0   6      120.05      120.25      6.50 o 
  -7   0   6       32.90       33.14      4.62 o 
  -6   0   6      158.91      159.74      6.65 o 
  -5   0   6      384.32      378.53     10.07 o 
  -4   0   6      149.20      138.48      6.04 o 
  -3   0   6      538.09      533.94     12.35 o 
  -2   0   6        5.77        3.86      3.34 o 
  -1   0   6      763.96      771.02     15.67 o 
   0   0   6       27.65       32.05      4.06 o 
   1   0   6     1132.22     1229.16     29.24 o 
   2   0   6       54.12       57.91      4.98 o 
   3   0   6      958.44     1001.73     19.70 o 
   4   0   6      330.39      368.79     10.41 o 
   5   0   6      207.58      207.85     11.07 o 
   6   0   6      267.79      269.61      9.46 o 
   7   0   6       11.68        1.97      5.89 o 
   8   0   6      319.98      304.99     10.43 o 
   9   0   6        8.01        0.63      2.97 o 
  10   0   6       44.83       44.73      6.53 o 
  11   0   6       65.40       59.57      7.34 o 
  12   0   6       15.54        4.52      6.00 o 
  13   0   6       86.19      101.27     16.68 o 
  14   0   6       37.99       38.89     13.04 o 
  15   0   6        0.96        8.43     10.49 o 
  16   0   6       22.62       26.16     12.73 o 
  17   0   6        4.29       10.49     11.90 o 
  18   0   6       12.60       15.19     13.30 o 
  19   0   6        3.05       -2.24     12.99 o 
 -23   1   6        0.54       -4.43      7.82 o 
 -22   1   6       32.15       34.75     10.57 o 
 -21   1   6        0.64        1.10      6.51 o 
 -20   1   6       12.76       10.26      6.52 o 
 -19   1   6       24.37       24.59      7.20 o 
 -18   1   6       42.75       32.47      7.27 o 
 -17   1   6       11.31        4.30      6.08 o 
 -16   1   6        0.01        4.38      4.57 o 
 -15   1   6      273.42      238.05      9.07 o 
 -14   1   6       79.73       78.63      5.90 o 
 -13   1   6       52.26       52.80      4.92 o 
 -12   1   6      175.68      165.35      5.82 o 
 -11   1   6       21.65       23.17      3.61 o 
 -10   1   6      201.63      213.26      6.06 o 
  -9   1   6      116.75      124.48      4.75 o 
  -8   1   6        1.06       -1.11      2.67 o 
  -7   1   6       73.47       77.57      3.76 o 
  -6   1   6       15.19       12.08      2.53 o 
  -5   1   6      518.83      552.05      8.98 o 
  -4   1   6        0.28       -1.35      1.81 o 
  -3   1   6       81.27       81.69      4.57 o 
  -2   1   6        7.97        6.80      2.09 o 
  -1   1   6      233.07      245.81      6.01 o 
   0   1   6       86.91       84.31      3.26 o 
   1   1   6      255.28      267.67      6.60 o 
   2   1   6      327.78      331.09      6.91 o 
   3   1   6      248.67      266.78      6.41 o 
   4   1   6       83.84       83.71      4.09 o 
   5   1   6       85.11      102.41      5.52 o 
   6   1   6        9.20        9.80      3.23 o 
   7   1   6        4.81        9.33      3.26 o 
   8   1   6       63.28       61.85      4.26 o 
   9   1   6        0.01       -3.01      3.01 o 
  10   1   6        0.57       -2.47      3.08 o 
  11   1   6       34.29       31.25      5.56 o 
  12   1   6      211.53      233.84     10.49 o 
  13   1   6       36.65       45.99     11.63 o 
  14   1   6       22.70       28.58      6.89 o 
  15   1   6       27.83       41.75      9.41 o 
  16   1   6        0.31        3.98      7.53 o 
  17   1   6       10.59       12.64     12.88 o 
  18   1   6        0.34       -0.20     14.27 o 
  19   1   6        0.40        5.88     15.89 o 
 -23   2   6        0.12       -0.64      8.89 o 
 -22   2   6        3.21       -0.98      8.10 o 
 -21   2   6        3.40        8.08      6.98 o 
 -20   2   6        4.18        2.57      6.30 o 
 -19   2   6        1.62        3.71      5.58 o 
 -18   2   6       13.11       10.77     11.97 o 
 -17   2   6        0.00        1.51      6.56 o 
 -16   2   6       50.41       42.79      6.23 o 
 -15   2   6       18.75       13.77      4.98 o 
 -14   2   6        0.14       -0.46      3.55 o 
 -13   2   6        0.25       -0.30      3.83 o 
 -12   2   6      606.40      592.93     10.78 o 
 -11   2   6      138.33      152.21      5.07 o 
 -10   2   6      292.49      288.41      6.60 o 
  -9   2   6       60.75       68.90      3.73 o 
  -8   2   6        7.82        4.89      2.43 o 
  -7   2   6       69.46       72.02      3.54 o 
  -6   2   6      102.06       95.57      4.70 o 
  -5   2   6       65.18       71.97      2.93 o 
  -4   2   6      193.57      197.89      4.22 o 
  -3   2   6       11.01        8.97      2.36 o 
  -2   2   6      183.70      203.91      5.15 o 
  -1   2   6        2.26       -1.25      2.04 o 
   0   2   6       49.42       37.96      2.84 o 
   1   2   6      413.41      442.65      7.08 o 
   2   2   6        2.52        4.97      2.11 o 
   3   2   6       12.67       19.52      2.49 o 
   4   2   6       43.88       41.76      3.37 o 
   5   2   6      127.21      125.48      4.61 o 
   6   2   6        4.05       -0.38      2.19 o 
   7   2   6      580.70      597.53     15.92 o 
   8   2   6        4.85        6.94      3.56 o 
   9   2   6      160.36      151.31      5.98 o 
  10   2   6      103.71      110.14      6.47 o 
  11   2   6      237.29      228.64     10.04 o 
  12   2   6      118.93      113.43      9.14 o 
  13   2   6       61.40       62.87      7.10 o 
  14   2   6       18.80       12.58      8.71 o 
  15   2   6        7.76        9.68      6.27 o 
  16   2   6        5.71       14.33      8.36 o 
  17   2   6        0.35       18.02      8.86 o 
  18   2   6        0.29        6.39      8.52 o 
  19   2   6        6.52       10.34      9.40 o 
 -22   3   6        0.81        2.46      7.84 o 
 -21   3   6       17.90       16.06      7.39 o 
 -20   3   6        5.58        4.36      6.39 o 
 -19   3   6        2.29        8.72      5.92 o 
 -18   3   6        5.22       12.06      6.01 o 
 -17   3   6        0.33       -5.29      5.29 o 
 -16   3   6        0.83       -0.04      4.97 o 
 -15   3   6      120.86      106.51      7.59 o 
 -14   3   6       12.24        9.70      4.38 o 
 -13   3   6        4.39        7.58      4.20 o 
 -12   3   6       74.52       76.55      7.74 o 
 -11   3   6       48.36       46.12      4.31 o 
 -10   3   6       50.96       44.33      3.63 o 
  -9   3   6        5.43        7.84      2.65 o 
  -8   3   6      227.12      223.23      6.13 o 
  -7   3   6       77.38       83.74      3.81 o 
  -6   3   6       51.10       53.45      3.18 o 
  -5   3   6      647.94      653.43     11.39 o 
  -4   3   6       67.42       61.42      4.31 o 
  -3   3   6      417.75      432.52      8.68 o 
  -2   3   6        5.37        6.83      3.10 o 
  -1   3   6       38.10       35.18      4.25 o 
   0   3   6       92.69      121.01      4.71 o 
   1   3   6       51.63       55.39      3.83 o 
   2   3   6      256.71      287.62      7.80 o 
   3   3   6      252.96      239.69      7.52 o 
   4   3   6      224.13      203.56      6.35 o 
   5   3   6       58.33       58.83      2.90 o 
   6   3   6       46.19       51.74      3.20 o 
   7   3   6       84.00       99.25      5.11 o 
   8   3   6       20.82       16.26      3.84 o 
   9   3   6      336.84      383.03     19.56 o 
  10   3   6       19.66       21.54      6.53 o 
  11   3   6       13.48        7.37      4.31 o 
  12   3   6       91.49       80.75     10.63 o 
  13   3   6       70.89       73.35      7.43 o 
  14   3   6       49.28       69.73      7.54 o 
  15   3   6       11.79        9.92      6.38 o 
  16   3   6       19.23       14.40      6.96 o 
  17   3   6        0.20        6.94      8.39 o 
  18   3   6        0.14       -4.37      8.20 o 
 -22   4   6        3.19        3.40      9.66 o 
 -21   4   6        2.54        4.67      8.60 o 
 -20   4   6        0.00        3.09      6.37 o 
 -19   4   6        3.04        0.26      5.69 o 
 -18   4   6        0.07       -2.48      5.30 o 
 -17   4   6        0.10       -0.42      4.99 o 
 -16   4   6       14.96        3.32      4.86 o 
 -15   4   6        0.97       -3.96      5.95 o 
 -14   4   6      247.64      256.01     13.42 o 
 -13   4   6        0.13        2.13      3.81 o 
 -12   4   6        7.05        2.97      4.02 o 
 -11   4   6        9.55       14.31      4.79 o 
 -10   4   6       30.00       37.14      5.11 o 
  -9   4   6       60.16       54.58      5.13 o 
  -8   4   6       10.55        7.78      3.24 o 
  -7   4   6      167.89      162.96      5.58 o 
  -6   4   6       66.86       77.87      4.29 o 
  -5   4   6       12.01        8.67      2.95 o 
  -4   4   6        0.04        4.03      2.86 o 
  -3   4   6        1.30       -0.86      2.66 o 
  -2   4   6        5.42        0.87      2.67 o 
  -1   4   6        0.04       -1.86      2.59 o 
   0   4   6       81.43       90.10      5.28 o 
   1   4   6      108.47      115.96      4.67 o 
   2   4   6      100.12      105.90      4.97 o 
   3   4   6       12.26       15.57      3.52 o 
   4   4   6        2.35        4.06      3.30 o 
   5   4   6      140.13      150.61      8.06 o 
   6   4   6       42.41       30.15      5.65 o 
   7   4   6       77.55       69.33      4.29 o 
   8   4   6      186.56      191.57      6.89 o 
   9   4   6       20.48       13.02      3.89 o 
  10   4   6       10.17        1.87      4.17 o 
  11   4   6       24.61       17.36      4.47 o 
  12   4   6        9.65        5.11      4.85 o 
  13   4   6       27.46       26.22      5.81 o 
  14   4   6        0.46        7.35      5.41 o 
  15   4   6        0.22        7.35      5.74 o 
  16   4   6        2.03        2.50      6.35 o 
  17   4   6        3.34        3.24      6.93 o 
  18   4   6        0.26        9.32      8.81 o 
 -21   5   6        1.81        7.99      9.08 o 
 -20   5   6        4.35        4.28      8.95 o 
 -19   5   6        0.28       -7.54      7.54 o 
 -18   5   6        1.88       -0.27      7.01 o 
 -17   5   6       13.83        4.14      5.08 o 
 -16   5   6       14.63       12.78      5.33 o 
 -15   5   6        6.29        6.58      4.97 o 
 -14   5   6       17.63       22.37      4.96 o 
 -13   5   6       87.84       86.43      7.23 o 
 -12   5   6      152.63      178.79      7.33 o 
 -11   5   6        8.97       10.76      3.67 o 
 -10   5   6      611.86      642.48     17.67 o 
  -9   5   6        0.41       -3.71      3.71 o 
  -8   5   6      517.36      490.46     12.32 o 
  -7   5   6        2.27        0.93      3.84 o 
  -6   5   6       56.33       56.96      4.42 o 
  -5   5   6        0.55        0.10      5.24 o 
  -4   5   6      137.67      143.73      5.13 o 
  -3   5   6      287.52      277.36      6.87 o 
  -2   5   6      173.31      180.38      5.50 o 
  -1   5   6       70.23       65.11      3.87 o 
   0   5   6       64.56       63.92      3.87 o 
   1   5   6        0.01        0.53      2.84 o 
   2   5   6       81.25       81.15      4.44 o 
   3   5   6      278.67      252.65      6.99 o 
   4   5   6      151.68      152.37      6.69 o 
   5   5   6        0.05        1.15      4.43 o 
   6   5   6       15.08       14.53      5.17 o 
   7   5   6      250.32      253.33     11.83 o 
   8   5   6        8.62        8.42      5.11 o 
   9   5   6      108.53       98.75      5.32 o 
  10   5   6       11.94       10.29      4.35 o 
  11   5   6        1.25        7.62      4.14 o 
  12   5   6        0.03        4.71      4.68 o 
  13   5   6        0.17        4.66      5.15 o 
  14   5   6        0.57       -1.41      5.16 o 
  15   5   6       27.20       14.94      6.43 o 
  16   5   6        0.35        4.31      6.98 o 
  17   5   6       15.10       24.34     10.26 o 
 -20   6   6        1.47        3.67      8.93 o 
 -19   6   6        6.42       21.62     10.43 o 
 -18   6   6        4.25        3.13      6.43 o 
 -17   6   6       14.71       12.21      6.82 o 
 -16   6   6       40.95       62.68      8.33 o 
 -15   6   6        0.56       -4.79      4.79 o 
 -14   6   6       38.67       35.01      7.98 o 
 -13   6   6       37.34       37.17      5.02 o 
 -12   6   6      111.30      114.67      8.46 o 
 -11   6   6      187.03      208.64     11.05 o 
 -10   6   6        6.31        8.99      4.94 o 
  -9   6   6      301.67      257.49     11.93 o 
  -8   6   6       30.32       29.86      5.09 o 
  -7   6   6        1.28        0.15      3.90 o 
  -6   6   6        7.45        4.85      3.70 o 
  -5   6   6        0.00       -0.10      2.97 o 
  -4   6   6       39.73       48.23      7.60 o 
  -3   6   6        5.10        1.19      3.11 o 
  -2   6   6      164.86      163.83      8.19 o 
  -1   6   6      197.34      179.29      7.90 o 
   0   6   6      138.60      132.07      5.33 o 
   1   6   6      451.19      429.68      9.66 o 
   2   6   6       75.82       89.21      4.87 o 
   3   6   6       16.20       13.91      4.75 o 
   4   6   6        0.40        1.96      4.30 o 
   5   6   6        3.65        2.66      6.48 o 
   6   6   6      160.83      158.47      9.42 o 
   7   6   6       90.70       97.87      8.19 o 
   8   6   6       34.12       32.52      6.40 o 
   9   6   6       11.45       21.97      6.29 o 
  10   6   6        0.01       -0.85      3.48 o 
  11   6   6        1.80       -0.20      3.93 o 
  12   6   6        0.29       -1.45      4.26 o 
  13   6   6        8.75        6.69      5.32 o 
  14   6   6        0.53        3.12      6.17 o 
  15   6   6       41.47       59.94      9.42 o 
  16   6   6        4.52       -6.54      6.91 o 
 -19   7   6        3.78        4.33      8.89 o 
 -18   7   6       13.42        6.58      7.30 o 
 -17   7   6       28.96       22.10      7.29 o 
 -16   7   6       17.80       22.26      8.83 o 
 -15   7   6       42.57       34.96      7.18 o 
 -14   7   6        1.37       -1.13      4.71 o 
 -13   7   6       35.92       42.99      7.56 o 
 -12   7   6       38.97       49.14      8.68 o 
 -11   7   6       15.92        9.66      5.36 o 
 -10   7   6      535.17      486.82     16.75 o 
  -9   7   6       47.59       59.92      6.65 o 
  -8   7   6       31.52       42.08      7.11 o 
  -7   7   6       60.06       58.52      5.63 o 
  -6   7   6        5.50        5.33      3.75 o 
  -5   7   6       58.21       67.98      5.48 o 
  -4   7   6        0.00       -4.59      4.59 o 
  -3   7   6       14.30        9.76      3.14 o 
  -2   7   6       18.35       13.57      4.46 o 
  -1   7   6        0.54        1.40      2.71 o 
   0   7   6       80.07       74.04      4.39 o 
   1   7   6      364.63      347.42     12.70 o 
   2   7   6      130.45      134.92      8.19 o 
   3   7   6      358.07      325.58     12.30 o 
   4   7   6       32.72       17.44      5.14 o 
   5   7   6       11.39        6.24      6.71 o 
   6   7   6       31.73       29.09      5.81 o 
   7   7   6       95.94       77.49      7.85 o 
   8   7   6       25.28       20.52      7.55 o 
   9   7   6        4.07       -4.32      4.96 o 
  10   7   6        7.76       16.97      9.37 o 
  11   7   6        1.78       -0.76      5.15 o 
  12   7   6        0.41       -2.43      4.57 o 
  13   7   6        2.47        1.11      6.30 o 
  14   7   6       13.40       23.78      7.52 o 
  15   7   6        5.22       16.25      7.96 o 
 -18   8   6       17.62       14.77      7.73 o 
 -17   8   6        4.07        9.19      8.54 o 
 -16   8   6       18.57       35.05     11.98 o 
 -15   8   6        4.19       -0.09      7.21 o 
 -14   8   6       15.98       14.35      5.58 o 
 -13   8   6        9.41        5.62      5.37 o 
 -12   8   6       13.11       11.40      7.21 o 
 -11   8   6       95.89      106.99     10.69 o 
 -10   8   6        2.48       -6.06     13.32 o 
  -9   8   6      167.74      173.20     11.90 o 
  -8   8   6       60.38       67.65      8.28 o 
  -7   8   6       38.33       29.51      6.85 o 
  -6   8   6       55.77       61.95      7.10 o 
  -5   8   6        2.98        9.81      4.58 o 
  -4   8   6        6.61        9.57      3.80 o 
  -3   8   6       25.64       23.41      5.01 o 
  -2   8   6       63.46       52.84      5.90 o 
  -1   8   6       12.16       12.26      4.78 o 
   0   8   6        0.41        4.02      3.64 o 
   1   8   6        2.54       -1.95      3.55 o 
   2   8   6       13.96       10.76      4.91 o 
   3   8   6       52.00       53.89      6.88 o 
   4   8   6        0.01        9.71      5.19 o 
   5   8   6        0.08       -0.92      5.25 o 
   6   8   6       42.29       37.56      7.78 o 
   7   8   6       18.57       16.34      6.92 o 
   8   8   6       27.48       13.14      7.11 o 
   9   8   6        5.48        1.78      6.43 o 
  10   8   6        1.34        3.43      6.74 o 
  11   8   6        0.14        0.13      7.21 o 
  12   8   6        6.84        2.93      4.94 o 
  13   8   6        0.59        9.62      6.85 o 
  14   8   6        1.92       -3.29      9.01 o 
 -16   9   6        0.00       -6.17      6.94 o 
 -15   9   6       10.80        8.81      6.83 o 
 -14   9   6        0.15       -5.07      5.07 o 
 -13   9   6        8.09        7.35      7.40 o 
 -12   9   6       15.98       24.89      7.99 o 
 -11   9   6        4.26        0.18      6.05 o 
 -10   9   6      127.68      149.58     27.04 o 
  -9   9   6        1.13       -3.72      8.03 o 
  -8   9   6      205.03      211.61     12.87 o 
  -7   9   6        0.60       -7.77     11.85 o 
  -6   9   6      155.22      150.62     10.11 o 
  -5   9   6        1.89        0.94      4.71 o 
  -4   9   6       13.63        5.81      4.31 o 
  -3   9   6        0.14        0.70     10.27 o 
  -2   9   6        0.82       -9.53      9.53 o 
  -1   9   6        2.25       -8.87      9.96 o 
   0   9   6        1.53       -1.49      9.48 o 
   1   9   6        0.06       -4.70      9.09 o 
   2   9   6        8.75        4.84      4.47 o 
   3   9   6        0.00       -2.16      4.74 o 
   4   9   6        0.01       -4.44      4.44 o 
   5   9   6        2.88        4.84      5.68 o 
   6   9   6       32.70       29.81      7.44 o 
   7   9   6       20.99       25.62      7.48 o 
   8   9   6        4.97        6.05      6.83 o 
   9   9   6       18.62       19.17      8.13 o 
  10   9   6        8.25        7.64      8.25 o 
  11   9   6       11.31        3.79     14.33 o 
  12   9   6        0.87       -1.15      5.97 o 
 -14  10   6        1.24       -5.49      5.49 o 
 -13  10   6        0.05       -0.49      7.60 o 
 -12  10   6        6.46        3.49      7.43 o 
 -11  10   6       32.25       48.58     12.69 o 
 -10  10   6        0.83        2.93      8.08 o 
  -9  10   6        5.62        6.09      6.48 o 
  -8  10   6        1.94       -3.25      7.16 o 
  -7  10   6       28.04        8.17      6.03 o 
  -6  10   6       11.97        4.10      5.23 o 
  -5  10   6       85.50       87.59      7.60 o 
  -4  10   6      113.31      111.43      7.81 o 
  -3  10   6       97.57      112.64     18.61 o 
  -2  10   6       11.57        5.49     11.41 o 
  -1  10   6        4.90       -0.44     10.67 o 
   0  10   6        0.23        1.36     10.97 o 
   1  10   6        6.79       -1.67     10.97 o 
   2  10   6        0.05       -2.14      4.18 o 
   3  10   6        1.25       -3.50      8.63 o 
   4  10   6       17.71       17.57      6.37 o 
   5  10   6        0.68       -2.95      5.72 o 
   6  10   6        2.33        2.49     12.82 o 
   7  10   6        1.81        2.87      6.74 o 
   8  10   6       25.32       32.35     10.38 o 
   9  10   6        1.61       10.51      8.20 o 
  10  10   6        0.24       -7.88     13.17 o 
 -11  11   6        1.18        8.38      7.87 o 
 -10  11   6       28.26       23.88      8.31 o 
  -9  11   6        6.29        8.99      7.84 o 
  -8  11   6       13.28       10.31     12.07 o 
  -7  11   6        5.61        1.43      9.68 o 
  -6  11   6       11.56        2.87      5.51 o 
  -5  11   6        3.69       -3.10      5.00 o 
  -4  11   6        0.89       -8.34     11.28 o 
  -3  11   6       33.49       12.29     12.95 o 
  -2  11   6        6.13        1.45     11.85 o 
  -1  11   6        4.35       -1.71     11.90 o 
   0  11   6        1.27      -10.32     10.32 o 
   1  11   6        7.62        7.11     11.85 o 
   2  11   6       11.56       16.59     13.52 o 
   3  11   6        1.84        0.33      5.42 o 
   4  11   6        6.93        6.74      6.39 o 
   5  11   6        7.45       16.43      7.33 o 
   6  11   6       13.15       19.19      8.32 o 
   7  11   6       23.90       36.75      9.65 o 
  -6  12   6        0.03       -0.98      9.46 o 
  -5  12   6        0.94      -11.11     11.98 o 
  -4  12   6        0.06        1.54     13.65 o 
  -3  12   6       10.35        8.34     13.70 o 
  -2  12   6       26.08       38.63     16.33 o 
  -1  12   6        4.81       -3.95     13.56 o 
   0  12   6        0.10       -7.99     12.91 o 
   1  12   6       38.60       57.16     17.65 o 
   2  12   6        5.70       -2.94     13.26 o 
 -22   1   7        0.46        7.29     12.58 o 
 -21   1   7       15.68       13.28      9.15 o 
 -20   1   7        4.17        9.35      8.04 o 
 -19   1   7        1.41       -6.64      6.64 o 
 -18   1   7        1.56        6.82      6.03 o 
 -17   1   7        6.52       -0.13      5.52 o 
 -16   1   7      115.40      138.98     14.76 o 
 -15   1   7       23.63       14.42      5.57 o 
 -14   1   7      176.78      171.88     14.03 o 
 -13   1   7       14.33       14.83      4.19 o 
 -12   1   7       80.40       81.60      5.84 o 
 -11   1   7       30.05       33.29      4.03 o 
 -10   1   7       40.21       46.10      4.17 o 
  -9   1   7        0.36       -0.50      3.06 o 
  -8   1   7        0.06       -2.92      2.92 o 
  -7   1   7        0.80        3.35      2.93 o 
  -6   1   7        2.25        2.06      2.68 o 
  -5   1   7       60.33       57.04      3.83 o 
  -4   1   7       79.32       69.33      3.98 o 
  -3   1   7      156.73      149.58      5.33 o 
  -2   1   7      168.81      164.27      5.24 o 
  -1   1   7       36.47       35.68      3.95 o 
   0   1   7      399.22      411.85      8.39 o 
   1   1   7       12.14        9.25      2.66 o 
   2   1   7       29.28       26.78      3.41 o 
   3   1   7        9.15        7.45      2.59 o 
   4   1   7       23.88       24.36      3.44 o 
   5   1   7      259.04      248.99      6.70 o 
   6   1   7       40.00       49.23      4.05 o 
   7   1   7       40.47       38.06      4.34 o 
   8   1   7        0.83       -3.45      3.45 o 
   9   1   7       48.40       52.60      6.29 o 
  10   1   7        0.86        3.41      4.61 o 
  11   1   7        1.74        0.30      4.69 o 
  12   1   7        1.77        5.40      7.20 o 
  13   1   7        7.94        9.18      7.39 o 
  14   1   7        0.83        4.53      7.36 o 
  15   1   7        0.53        2.16      7.85 o 
  16   1   7       26.62       23.70     12.12 o 
  17   1   7        3.76       17.07      9.75 o 
 -22   2   7        6.16       -8.45      8.45 o 
 -21   2   7        0.18        4.39      8.04 o 
 -20   2   7        0.00        8.86      8.06 o 
 -19   2   7       18.67       25.78      7.53 o 
 -18   2   7        0.24       -3.44      5.47 o 
 -17   2   7        0.14        3.85      5.78 o 
 -16   2   7       56.49       52.48      9.21 o 
 -15   2   7        2.21       -3.94      4.32 o 
 -14   2   7       20.22       19.71      6.51 o 
 -13   2   7      226.63      221.15      9.77 o 
 -12   2   7        0.00       -2.22      3.92 o 
 -11   2   7      128.47      124.64      5.75 o 
 -10   2   7        0.00       -1.22      3.08 o 
  -9   2   7       27.99       23.91      3.54 o 
  -8   2   7       20.91       18.92      3.73 o 
  -7   2   7       19.35       14.39      2.83 o 
  -6   2   7        4.15        7.32      2.70 o 
  -5   2   7      148.49      159.77      4.97 o 
  -4   2   7       30.89       28.06      2.85 o 
  -3   2   7       77.79       75.58      3.41 o 
  -2   2   7        8.91        8.97      2.49 o 
  -1   2   7        0.03       -2.16      2.16 o 
   0   2   7        1.34        1.26      2.33 o 
   1   2   7      137.40      138.03      4.33 o 
   2   2   7        2.92        2.61      2.67 o 
   3   2   7       75.63       76.69      3.99 o 
   4   2   7       47.32       41.07      3.62 o 
   5   2   7      452.74      470.05      9.84 o 
   6   2   7        0.53       -1.96      3.84 o 
   7   2   7      205.94      220.80      8.04 o 
   8   2   7       10.56        8.45      4.16 o 
   9   2   7        7.21        2.09      4.32 o 
  10   2   7        0.75       11.05      4.97 o 
  11   2   7        0.07       -1.56      7.06 o 
  12   2   7       18.29       21.38      5.79 o 
  13   2   7        0.38       -2.14      6.37 o 
  14   2   7        3.78       -2.89      7.22 o 
  15   2   7        5.42       -0.69      7.82 o 
  16   2   7        0.28        9.42      8.36 o 
  17   2   7        0.10       -2.37      8.52 o 
 -21   3   7        3.83        3.10      9.83 o 
 -20   3   7        0.00       -0.64      6.72 o 
 -19   3   7       12.82       20.96      7.28 o 
 -18   3   7        0.04        2.68      5.68 o 
 -17   3   7       17.22       15.10      6.49 o 
 -16   3   7        1.61       -0.52      4.89 o 
 -15   3   7        7.72       12.18      5.09 o 
 -14   3   7        0.13       -0.38      4.44 o 
 -13   3   7       27.81       26.37      5.09 o 
 -12   3   7        7.63        5.23      3.99 o 
 -11   3   7      129.24      127.73      7.71 o 
 -10   3   7       98.14      101.12      5.95 o 
  -9   3   7       10.03        9.17      3.58 o 
  -8   3   7        0.07       -2.33      3.10 o 
  -7   3   7      179.22      166.99      5.32 o 
  -6   3   7      519.02      525.20      8.98 o 
  -5   3   7       46.98       47.31      5.08 o 
  -4   3   7        1.13       -3.08      3.08 o 
  -3   3   7        0.15       -3.04      3.04 o 
  -2   3   7        6.80        6.17      3.29 o 
  -1   3   7        2.97        6.82      3.31 o 
   0   3   7        3.43        0.44      3.17 o 
   1   3   7        0.13       -0.36      3.46 o 
   2   3   7      112.40      107.05      6.40 o 
   3   3   7      148.17      152.70      5.28 o 
   4   3   7        0.26        0.38      3.16 o 
   5   3   7      250.73      252.28      8.51 o 
   6   3   7      161.70      139.28      8.56 o 
   7   3   7       70.88       85.28      8.72 o 
   8   3   7      155.88      141.28      8.53 o 
   9   3   7        0.55       -2.73      4.56 o 
  10   3   7       50.93       41.28      6.05 o 
  11   3   7       63.16       71.27      7.34 o 
  12   3   7        5.43       13.82      5.49 o 
  13   3   7        2.63        7.24      5.47 o 
  14   3   7       14.33       14.91      7.48 o 
  15   3   7        0.01       -4.93      7.59 o 
  16   3   7        0.47        3.70      8.78 o 
  17   3   7        2.71       -8.05      8.05 o 
 -21   4   7        5.69        8.43     12.62 o 
 -20   4   7       18.22       23.71      8.07 o 
 -19   4   7        0.21        1.74      6.43 o 
 -18   4   7        8.71        3.49      6.08 o 
 -17   4   7        0.62       -3.02      4.85 o 
 -16   4   7        1.78        4.19      4.79 o 
 -15   4   7        2.91       -3.62      4.59 o 
 -14   4   7        0.00       -3.42      4.39 o 
 -13   4   7      128.96      135.47      7.31 o 
 -12   4   7        2.10       -0.30      4.00 o 
 -11   4   7       57.75       68.61      5.39 o 
 -10   4   7       93.26      108.68      5.88 o 
  -9   4   7        0.27        4.10      4.23 o 
  -8   4   7      278.89      268.84     17.84 o 
  -7   4   7      310.76      294.76      9.47 o 
  -6   4   7      245.60      249.32      8.52 o 
  -5   4   7        0.07       -0.43      3.69 o 
  -4   4   7        2.44        4.03      5.09 o 
  -3   4   7      145.60      144.20      6.55 o 
  -2   4   7       15.68       13.96      4.04 o 
  -1   4   7        0.18       -1.79      3.67 o 
   0   4   7       30.83       35.18      4.65 o 
   1   4   7       23.45       20.05      4.79 o 
   2   4   7        0.89        1.58      3.98 o 
   3   4   7      155.26      153.53      9.22 o 
   4   4   7       93.78       94.95      8.45 o 
   5   4   7       35.10       35.60      7.43 o 
   6   4   7        3.42        5.30      3.60 o 
   7   4   7       17.05       17.39      3.87 o 
   8   4   7        9.30       12.77      4.12 o 
   9   4   7        0.08       -5.25      5.25 o 
  10   4   7      140.73      140.62      8.54 o 
  11   4   7       23.67       29.70      6.08 o 
  12   4   7        2.28       15.82      5.47 o 
  13   4   7       38.44       54.16     10.59 o 
  14   4   7        0.49       -1.98      6.46 o 
  15   4   7       21.38       31.02      8.30 o 
  16   4   7        0.35       17.31      9.56 o 
 -20   5   7       18.14        5.24      8.74 o 
 -19   5   7        2.46        6.77      8.81 o 
 -18   5   7        1.67        7.88      6.48 o 
 -17   5   7        0.59       -1.04      4.99 o 
 -16   5   7        1.99       -5.02      6.84 o 
 -15   5   7        1.29        2.36      4.91 o 
 -14   5   7       20.75       22.09      5.11 o 
 -13   5   7       27.12       34.78      5.21 o 
 -12   5   7       53.85       43.43      5.04 o 
 -11   5   7       36.41       34.69      5.42 o 
 -10   5   7      125.53      130.98      6.70 o 
  -9   5   7       30.86       32.91      6.04 o 
  -8   5   7       33.85       33.90      5.71 o 
  -7   5   7        6.93        2.73      4.39 o 
  -6   5   7       39.88       44.91      5.94 o 
  -5   5   7        7.79        7.24      4.59 o 
  -4   5   7       13.06       13.04      4.85 o 
  -3   5   7       73.62       96.75     12.98 o 
  -2   5   7       43.49       61.87      7.95 o 
  -1   5   7       97.31       97.30      6.30 o 
   0   5   7        6.17        9.25      4.53 o 
   1   5   7      166.06      158.22      8.94 o 
   2   5   7        3.08        7.42      4.58 o 
   3   5   7       15.47        6.72      5.28 o 
   4   5   7      223.47      231.30     19.84 o 
   5   5   7        2.56        5.67      5.16 o 
   6   5   7       25.99       14.45      7.38 o 
   7   5   7       31.72       20.73      6.11 o 
   8   5   7        3.10        3.14      3.64 o 
   9   5   7       14.65        9.63      3.98 o 
  10   5   7       39.64       41.82      5.38 o 
  11   5   7       17.56       24.71      5.70 o 
  12   5   7        1.02       -1.89      5.05 o 
  13   5   7       14.53       25.50      6.48 o 
  14   5   7        0.15       -1.77      5.80 o 
  15   5   7        1.43        6.13     11.85 o 
 -19   6   7        7.60       -3.20      9.14 o 
 -18   6   7       27.19       29.88      8.23 o 
 -17   6   7       18.90       17.58      7.33 o 
 -16   6   7       31.83       32.20      7.60 o 
 -15   6   7       36.76       23.33      5.90 o 
 -14   6   7        9.34        8.90      4.76 o 
 -13   6   7        5.24       14.24      4.61 o 
 -12   6   7        4.53        1.73      4.11 o 
 -11   6   7        1.05       -3.76      3.76 o 
 -10   6   7        9.04       11.82      5.28 o 
  -9   6   7       23.93       25.27      5.80 o 
  -8   6   7        7.27       -0.13      4.44 o 
  -7   6   7       68.78       71.20     11.31 o 
  -6   6   7       31.72       29.53      5.33 o 
  -5   6   7        5.69        9.47      4.43 o 
  -4   6   7        8.58       12.52      4.49 o 
  -3   6   7        3.36       -1.10      4.01 o 
  -2   6   7      116.84      115.64      7.53 o 
  -1   6   7        0.10        0.36      3.88 o 
   0   6   7      135.11      134.45     12.83 o 
   1   6   7        1.17       -1.39      4.71 o 
   2   6   7      253.53      245.35     16.68 o 
   3   6   7       22.98       23.56      6.62 o 
   4   6   7       15.34       16.85      5.35 o 
   5   6   7       66.41       63.97      7.36 o 
   6   6   7        0.65       -0.22      4.95 o 
   7   6   7        6.59        7.97      5.37 o 
   8   6   7        0.29        8.33      5.69 o 
   9   6   7        1.76        2.93      3.74 o 
  10   6   7        3.77        5.79      4.13 o 
  11   6   7        2.67        2.64      4.34 o 
  12   6   7        3.49        8.33      5.76 o 
  13   6   7        8.76       20.22     10.84 o 
  14   6   7        0.08        7.93      7.61 o 
 -18   7   7        0.04       -4.78      6.99 o 
 -17   7   7        5.50        1.41      6.82 o 
 -16   7   7        0.37        2.12     12.49 o 
 -15   7   7        6.03        8.13      7.76 o 
 -14   7   7        2.99       -2.44      5.06 o 
 -13   7   7        0.12       -0.21      4.79 o 
 -12   7   7       14.02       17.02      7.75 o 
 -11   7   7        3.01       -4.00      6.25 o 
 -10   7   7        3.04       10.09      5.37 o 
  -9   7   7       11.62       11.94      6.79 o 
  -8   7   7        0.42       -0.54      4.37 o 
  -7   7   7       47.21       52.93      7.81 o 
  -6   7   7        0.00       -3.40      4.14 o 
  -5   7   7       12.81        4.36      4.53 o 
  -4   7   7        0.00        0.22      4.16 o 
  -3   7   7       67.03       74.74      6.58 o 
  -2   7   7      137.21      121.53      7.66 o 
  -1   7   7       57.98       52.30      5.88 o 
   0   7   7       95.89      105.65      9.68 o 
   1   7   7        0.98       -1.26      4.05 o 
   2   7   7        0.32       -1.13      6.15 o 
   3   7   7       14.94       15.83      5.32 o 
   4   7   7        3.45       12.11      6.26 o 
   5   7   7       88.28       89.73     11.52 o 
   6   7   7       39.74       49.53      6.93 o 
   7   7   7        0.18        2.76      5.55 o 
   8   7   7        1.07       -3.43      5.12 o 
   9   7   7        1.30       -0.34      7.02 o 
  10   7   7        7.74        9.23      5.67 o 
  11   7   7        4.87       11.13      5.10 o 
  12   7   7        5.97       10.51      9.52 o 
  13   7   7        0.82        4.81      7.07 o 
 -17   8   7       10.44        5.76      8.32 o 
 -16   8   7        1.64       -5.04      8.04 o 
 -15   8   7        2.53        6.57      6.36 o 
 -14   8   7        0.56       -5.16      5.16 o 
 -13   8   7        2.45       -2.17      5.26 o 
 -12   8   7        1.21       -4.59      6.39 o 
 -11   8   7       10.30       13.81      7.09 o 
 -10   8   7       22.89       20.57      7.44 o 
  -9   8   7       12.23        4.94      6.33 o 
  -8   8   7       42.69       49.73      8.05 o 
  -7   8   7       16.48       14.34      6.18 o 
  -6   8   7        7.70        9.59     12.86 o 
  -5   8   7        0.33       -1.26      6.67 o 
  -4   8   7       21.17       12.72      5.26 o 
  -3   8   7        0.78       -0.48      4.44 o 
  -2   8   7       14.88       10.84      6.83 o 
  -1   8   7        5.21       10.16      8.67 o 
   0   8   7        3.76       -2.33      4.76 o 
   1   8   7        6.61       14.34      7.16 o 
   2   8   7        2.87        8.81      5.66 o 
   3   8   7       33.41       18.24      6.67 o 
   4   8   7       21.87       15.06     12.03 o 
   5   8   7       74.14       71.76      9.04 o 
   6   8   7       30.45       37.29     12.18 o 
   7   8   7        0.00        7.92      6.95 o 
   8   8   7        3.55        7.16      7.01 o 
   9   8   7        7.00        2.98     10.43 o 
  10   8   7        9.10       17.52     10.16 o 
  11   8   7        4.52        7.62      5.14 o 
  12   8   7        0.83        8.16      6.77 o 
 -15   9   7        1.83       -6.10      6.10 o 
 -14   9   7        0.19       -5.40      5.40 o 
 -13   9   7        1.55        3.52      7.67 o 
 -12   9   7        0.14        6.26     12.95 o 
 -11   9   7       29.71       34.62      8.76 o 
 -10   9   7       31.21       45.03      8.59 o 
  -9   9   7        6.02       12.08      6.55 o 
  -8   9   7       89.25       92.25     14.22 o 
  -7   9   7        0.00       -2.79      5.25 o 
  -6   9   7       78.86       81.89      8.40 o 
  -5   9   7       28.90       32.24      6.16 o 
  -4   9   7       33.22       26.02      5.88 o 
  -3   9   7       15.21       11.93      6.48 o 
  -2   9   7        2.29       -1.83      5.68 o 
  -1   9   7        6.04        7.23      9.22 o 
   0   9   7        3.35        0.85      4.69 o 
   1   9   7       12.15        6.07      7.40 o 
   2   9   7        0.51       -3.05      7.99 o 
   3   9   7        0.78      -10.54     10.54 o 
   4   9   7        0.01        5.34      6.17 o 
   5   9   7        0.04        1.73      6.06 o 
   6   9   7        9.04       16.96      7.31 o 
   7   9   7        0.01       -1.12      9.04 o 
   8   9   7        2.10       -7.20      7.20 o 
   9   9   7        0.15       -0.21      8.13 o 
  10   9   7        3.12       -0.99      8.52 o 
 -12  10   7        1.01        2.45      7.70 o 
 -11  10   7        3.96        1.07      9.02 o 
 -10  10   7        1.25        1.43      6.86 o 
  -9  10   7       18.19       19.39      7.53 o 
  -8  10   7       59.84       67.71      9.15 o 
  -7  10   7       16.37       19.49      7.35 o 
  -6  10   7       30.42       34.30      6.86 o 
  -5  10   7       19.39       25.29      6.11 o 
  -4  10   7        0.06       -4.81      4.81 o 
  -3  10   7        0.00       -0.35      4.27 o 
  -2  10   7        2.10       19.40     13.30 o 
  -1  10   7       17.18       22.08     13.96 o 
   0  10   7        0.00       -4.55      4.55 o 
   1  10   7        2.57        8.32      5.44 o 
   2  10   7        0.24        6.85     12.47 o 
   3  10   7        0.09        5.61      6.11 o 
   4  10   7        2.88       10.60      6.82 o 
   5  10   7       13.07        6.99      7.37 o 
   6  10   7        1.30       -7.47     16.37 o 
   7  10   7        3.75       -7.59      7.59 o 
   8  10   7        0.36        1.32     10.27 o 
  -9  11   7       12.80       19.06      7.69 o 
  -8  11   7        0.17       -3.58      8.41 o 
  -7  11   7        0.35       -0.39      6.15 o 
  -6  11   7        1.74        4.37      5.94 o 
  -5  11   7        6.22        2.54      5.59 o 
  -4  11   7        2.70       -2.33     12.73 o 
  -3  11   7        9.19       -7.07     12.03 o 
  -2  11   7        7.32      -10.71     11.72 o 
  -1  11   7        6.36      -12.25     12.25 o 
   0  11   7        8.35        5.18     13.61 o 
   1  11   7        0.18       -1.76     12.77 o 
   2  11   7        0.40       -4.57     12.55 o 
   3  11   7       13.73       19.18     15.85 o 
   4  11   7        8.29       20.89     13.26 o 
 -21   0   8       11.55       10.18     11.98 o 
 -20   0   8        2.09       -7.46     11.15 o 
 -19   0   8        2.46        9.66     11.06 o 
 -18   0   8        4.14        3.20     10.23 o 
 -17   0   8       18.40       13.04     11.24 o 
 -16   0   8       19.37       25.02     11.06 o 
 -15   0   8        0.84        3.99      8.82 o 
 -14   0   8       77.05       85.82     15.80 o 
 -13   0   8        2.04        8.17      9.44 o 
 -12   0   8       12.34        3.26      5.44 o 
 -11   0   8       64.17       63.49      7.11 o 
 -10   0   8        0.07        6.89      5.06 o 
  -9   0   8       82.40       97.77      7.05 o 
  -8   0   8        0.74       -0.62      4.41 o 
  -7   0   8        0.01       -4.31      4.31 o 
  -6   0   8      349.30      350.73     11.67 o 
  -5   0   8      175.06      156.46      8.36 o 
  -4   0   8     1644.21     1666.05     31.15 o 
  -3   0   8      100.00       97.48      6.86 o 
  -2   0   8      399.93      431.61     12.66 o 
  -1   0   8       78.53       85.89      6.46 o 
   0   0   8       15.35       24.62      4.98 o 
   1   0   8       59.51       62.29      6.11 o 
   2   0   8        3.39        2.75      4.34 o 
   3   0   8       42.38       40.94      5.47 o 
   4   0   8       13.56        7.19      4.73 o 
   5   0   8       25.27       22.08      7.41 o 
   6   0   8        0.08        4.05      6.49 o 
   7   0   8        3.43        8.78     11.37 o 
   8   0   8        5.19       10.31     10.76 o 
   9   0   8       27.18       16.73     11.46 o 
  10   0   8        8.75        8.87     10.45 o 
  11   0   8        5.11       -8.69      8.69 o 
  12   0   8       24.94       10.89     11.98 o 
  13   0   8      136.21      162.64     21.95 o 
  14   0   8       21.80        7.02     12.60 o 
  15   0   8       55.11       70.63     18.35 o 
  16   0   8        1.27       -5.31     12.86 o 
 -21   1   8        0.30       -1.01      8.15 o 
 -20   1   8       16.81       20.69     13.41 o 
 -19   1   8       12.01        9.38      8.03 o 
 -18   1   8        5.33        5.71      7.76 o 
 -17   1   8       38.94       38.48      9.69 o 
 -16   1   8       19.66       16.99      8.01 o 
 -15   1   8      154.36      153.20     13.74 o 
 -14   1   8        0.26        2.91      6.67 o 
 -13   1   8      130.71      122.53      8.09 o 
 -12   1   8       46.50       45.06      7.77 o 
 -11   1   8        0.80       -3.03      4.17 o 
 -10   1   8       77.24       78.91      5.29 o 
  -9   1   8       13.02       11.60      3.93 o 
  -8   1   8       11.70        5.67      3.38 o 
  -7   1   8        9.22        8.62      3.25 o 
  -6   1   8        4.54        2.36      3.12 o 
  -5   1   8      159.84      141.15      7.60 o 
  -4   1   8        6.72        1.49      2.67 o 
  -3   1   8      130.43      146.70      5.57 o 
  -2   1   8      140.80      146.74      5.54 o 
  -1   1   8        8.37        1.69      3.65 o 
   0   1   8      131.33      134.16      5.35 o 
   1   1   8       37.16       43.70      4.01 o 
   2   1   8       31.18       35.09      6.74 o 
   3   1   8        2.77       -2.84      3.49 o 
   4   1   8       21.79       21.44      4.05 o 
   5   1   8        0.11        2.10      3.57 o 
   6   1   8        1.56       -0.71      6.10 o 
   7   1   8        0.50        1.77      5.19 o 
   8   1   8       16.64        6.51      5.70 o 
   9   1   8        0.01       -5.38      5.38 o 
  10   1   8       26.43       40.75      9.58 o 
  11   1   8       12.94       18.80      8.05 o 
  12   1   8       29.61       14.43      8.16 o 
  13   1   8        0.85       11.25      7.90 o 
  14   1   8       23.86        9.78      9.96 o 
  15   1   8        0.64       -8.11      8.11 o 
  16   1   8        0.82        7.16      9.37 o 
 -21   2   8        8.54       21.05      9.63 o 
 -20   2   8        5.65       -3.07     11.19 o 
 -19   2   8       12.78        7.59      8.23 o 
 -18   2   8        5.07        6.18      7.22 o 
 -17   2   8       59.82       50.94     10.30 o 
 -16   2   8        4.85        8.21      5.85 o 
 -15   2   8      101.65       87.27      7.77 o 
 -14   2   8        0.97        2.94      4.86 o 
 -13   2   8       46.50       47.57      6.27 o 
 -12   2   8        4.04        1.05      4.42 o 
 -11   2   8       27.24       24.66      4.79 o 
 -10   2   8       11.27       16.35      4.33 o 
  -9   2   8       36.50       28.79      5.14 o 
  -8   2   8        7.12        1.59      3.59 o 
  -7   2   8      240.99      243.22      7.65 o 
  -6   2   8       18.50       15.81      3.82 o 
  -5   2   8       11.25        7.94      3.66 o 
  -4   2   8      475.95      473.24      9.87 o 
  -3   2   8       24.57       20.67      3.77 o 
  -2   2   8       48.63       44.56      4.66 o 
  -1   2   8        0.06       -1.23      3.40 o 
   0   2   8        8.00        8.25      3.59 o 
   1   2   8       33.57       27.17      3.87 o 
   2   2   8      297.26      279.27      9.70 o 
   3   2   8        0.00       -3.46      3.46 o 
   4   2   8      370.50      361.46     12.84 o 
   5   2   8       10.50        9.76      4.10 o 
   6   2   8       43.76       35.37      5.47 o 
   7   2   8       14.50       18.63     11.10 o 
   8   2   8        2.98        5.48      4.87 o 
   9   2   8       29.56       28.01      5.71 o 
  10   2   8       15.77        9.84      6.53 o 
  11   2   8       12.20       18.08      8.23 o 
  12   2   8        5.61        1.69      7.62 o 
  13   2   8       39.05       30.68      9.57 o 
  14   2   8        4.82       12.77      8.72 o 
  15   2   8        2.70       -5.20      7.91 o 
 -20   3   8        3.96       -0.57      9.64 o 
 -19   3   8        0.15        5.13      8.11 o 
 -18   3   8        3.99       18.00      7.06 o 
 -17   3   8        0.29        6.92      6.41 o 
 -16   3   8        0.57        8.13      6.19 o 
 -15   3   8       11.16        3.62      5.27 o 
 -14   3   8        6.37        9.45      5.29 o 
 -13   3   8       13.43       18.78      5.31 o 
 -12   3   8        3.96        7.25      4.50 o 
 -11   3   8        3.18       -0.92      4.21 o 
 -10   3   8        1.63        3.22      3.98 o 
  -9   3   8        0.90        6.45      4.02 o 
  -8   3   8       28.14       32.52      4.57 o 
  -7   3   8        7.34        0.96      3.54 o 
  -6   3   8        9.86        6.96      4.17 o 
  -5   3   8      239.81      233.74      7.12 o 
  -4   3   8        3.75       -0.59      3.09 o 
  -3   3   8      180.66      192.64      6.66 o 
  -2   3   8       26.08       28.43      3.43 o 
  -1   3   8        4.37        2.67      2.96 o 
   0   3   8        0.68        1.88      3.14 o 
   1   3   8        0.02       -3.03      3.03 o 
   2   3   8       77.53       78.60      5.05 o 
   3   3   8       74.83       77.21      5.21 o 
   4   3   8      195.21      220.33      7.88 o 
   5   3   8        3.37        1.86      3.99 o 
   6   3   8        7.67       13.20      4.87 o 
   7   3   8        0.05       -1.90      4.95 o 
   8   3   8        0.97       -2.41      4.70 o 
   9   3   8       12.18        7.45      5.21 o 
  10   3   8       18.30       16.50      5.59 o 
  11   3   8       28.31       33.80      9.80 o 
  12   3   8       29.12       39.64      8.29 o 
  13   3   8        0.93        9.75      8.66 o 
  14   3   8       29.59       28.29     10.34 o 
  15   3   8        1.58        8.28      9.13 o 
 -20   4   8        1.52       -7.65      8.34 o 
 -19   4   8       10.44       22.32      8.12 o 
 -18   4   8        0.84       -4.09      6.33 o 
 -17   4   8       11.94       12.73      7.31 o 
 -16   4   8       18.29       13.37      5.70 o 
 -15   4   8        4.27        7.32      5.18 o 
 -14   4   8       33.92       20.02      7.89 o 
 -13   4   8        3.76       -6.43      8.97 o 
 -12   4   8        0.06        3.57      4.28 o 
 -11   4   8       89.80       81.36      6.06 o 
 -10   4   8       13.51       15.47      4.37 o 
  -9   4   8      197.80      215.76     11.86 o 
  -8   4   8       21.54       14.17      3.94 o 
  -7   4   8      104.46      109.78      5.86 o 
  -6   4   8       23.53       16.96      5.25 o 
  -5   4   8        1.96       -4.27      4.27 o 
  -4   4   8      206.97      221.21     10.91 o 
  -3   4   8       68.51       68.91      7.02 o 
  -2   4   8       30.24       29.55      5.73 o 
  -1   4   8        2.27        1.06      4.43 o 
   0   4   8        3.26        8.72      4.85 o 
   1   4   8        4.11        5.50      4.88 o 
   2   4   8        7.27        7.22      5.13 o 
   3   4   8       25.53       24.26      4.11 o 
   4   4   8        6.86        7.46      3.53 o 
   5   4   8        0.62       -2.48      4.42 o 
   6   4   8       52.79       54.66      6.09 o 
   7   4   8       10.78        1.02      5.17 o 
   8   4   8       89.13      116.48      9.24 o 
   9   4   8        0.37       -0.67      4.68 o 
  10   4   8        0.28        2.89      4.98 o 
  11   4   8        0.02       -5.31      5.31 o 
  12   4   8        2.17        1.85      5.60 o 
  13   4   8       36.08       49.54     11.13 o 
  14   4   8        1.28        3.49      8.88 o 
 -19   5   8        6.65       10.68     11.02 o 
 -18   5   8        6.79        6.92      6.82 o 
 -17   5   8        0.30       -1.09      5.62 o 
 -16   5   8        2.75        2.95      5.56 o 
 -15   5   8        4.51        2.17      4.89 o 
 -14   5   8       19.12       21.11      5.79 o 
 -13   5   8        0.71       -3.90      4.20 o 
 -12   5   8        5.01        3.36      6.46 o 
 -11   5   8        2.41       -0.17      4.12 o 
 -10   5   8      119.28      126.18      6.39 o 
  -9   5   8      160.90      132.19      9.47 o 
  -8   5   8       35.78       33.49      6.39 o 
  -7   5   8       87.85      114.89     10.01 o 
  -6   5   8       27.86       16.11      6.09 o 
  -5   5   8        0.15       -0.48      4.50 o 
  -4   5   8       18.15        7.27      4.99 o 
  -3   5   8      231.33      247.55     11.72 o 
  -2   5   8       50.19       49.61      6.53 o 
  -1   5   8      289.50      279.05     12.73 o 
   0   5   8        0.42        2.97      4.66 o 
   1   5   8      154.35      148.27      9.61 o 
   2   5   8        1.01        1.72      4.94 o 
   3   5   8       10.18        4.97      5.30 o 
   4   5   8       52.45       47.79      8.82 o 
   5   5   8        4.31       10.77      5.41 o 
   6   5   8       41.48       40.43      5.01 o 
   7   5   8       81.27       91.32      5.88 o 
   8   5   8        3.95       -0.28      3.97 o 
   9   5   8       11.61       10.09      4.62 o 
  10   5   8       20.63       15.65      5.85 o 
  11   5   8        0.08       -5.17      5.25 o 
  12   5   8        0.95        3.81      5.94 o 
  13   5   8        0.26       -1.64      5.83 o 
 -18   6   8        0.25       -2.28      8.44 o 
 -17   6   8       18.91       20.07      7.82 o 
 -16   6   8        5.21        3.04      6.83 o 
 -15   6   8        1.71       -5.93      5.93 o 
 -14   6   8        1.01       -1.15      5.03 o 
 -13   6   8       20.77        8.41      4.88 o 
 -12   6   8       19.09        9.66      4.50 o 
 -11   6   8       25.93       25.12      5.52 o 
 -10   6   8       11.17        6.11      5.38 o 
  -9   6   8       53.44       58.23      7.59 o 
  -8   6   8        8.09        1.65      9.57 o 
  -7   6   8        0.43       -4.99      5.50 o 
  -6   6   8       12.66       17.87      5.40 o 
  -5   6   8        7.83       23.25      9.57 o 
  -4   6   8       24.39       21.57      5.61 o 
  -3   6   8       28.39       34.11      5.94 o 
  -2   6   8       24.93       17.96      5.45 o 
  -1   6   8       66.18       72.70      7.33 o 
   0   6   8       39.90       31.94      5.96 o 
   1   6   8       88.79       89.31      7.95 o 
   2   6   8        2.28       -1.34     11.34 o 
   3   6   8       11.00        5.67      5.25 o 
   4   6   8        2.58       -1.90      5.12 o 
   5   6   8       26.86       31.11      6.82 o 
   6   6   8       73.38       78.33      8.56 o 
   7   6   8        1.88       -1.74      4.13 o 
   8   6   8        3.34        9.10      4.25 o 
   9   6   8        2.14        0.59      4.27 o 
  10   6   8       11.40       12.46      7.82 o 
  11   6   8        4.87       13.65      6.12 o 
  12   6   8       12.57       11.53      7.49 o 
 -17   7   8        6.31        9.98     15.77 o 
 -16   7   8        5.47        2.27      6.91 o 
 -15   7   8       18.38       14.23      7.34 o 
 -14   7   8        3.02       -6.25      7.99 o 
 -13   7   8        2.65        2.61      6.61 o 
 -12   7   8       23.17       23.75      6.54 o 
 -11   7   8       29.32       28.56     17.60 o 
 -10   7   8       19.34       15.25      6.03 o 
  -9   7   8        6.84        6.18      5.25 o 
  -8   7   8       11.40       18.96      6.17 o 
  -7   7   8        0.00       -4.69      4.69 o 
  -6   7   8       32.90       22.84      5.83 o 
  -5   7   8        7.42       12.83      5.22 o 
  -4   7   8       60.61       47.80      7.34 o 
  -3   7   8        0.05        1.85      4.57 o 
  -2   7   8      140.66      138.57      8.89 o 
  -1   7   8       22.94       23.41      5.71 o 
   0   7   8        4.46        5.16      5.01 o 
   1   7   8        3.43       -0.03      4.89 o 
   2   7   8       31.34       29.65      7.51 o 
   3   7   8        1.68       -0.29      5.25 o 
   4   7   8       25.24       31.04      6.72 o 
   5   7   8        1.19        7.79      7.54 o 
   6   7   8        3.49        9.58      6.02 o 
   7   7   8        5.35       -5.30      5.30 o 
   8   7   8        0.02       -3.00      7.65 o 
   9   7   8        0.53       -1.95      4.64 o 
  10   7   8        0.23        2.82      5.31 o 
  11   7   8        1.07        1.08      6.74 o 
 -15   8   8        0.02       -6.05      8.07 o 
 -14   8   8        3.96        9.04      6.88 o 
 -13   8   8        0.01       -3.02      6.81 o 
 -12   8   8        3.43        3.57      7.23 o 
 -11   8   8        1.30        1.22      7.36 o 
 -10   8   8       49.48       57.66     11.70 o 
  -9   8   8       85.69       75.03      9.96 o 
  -8   8   8        4.88       -2.58      6.10 o 
  -7   8   8       27.08       27.24      7.15 o 
  -6   8   8        1.03        0.49      6.72 o 
  -5   8   8        4.78        0.98      5.59 o 
  -4   8   8        0.74       -4.97      4.97 o 
  -3   8   8        5.34        4.65      5.43 o 
  -2   8   8       20.30       16.55      7.90 o 
  -1   8   8        3.60        3.05      5.68 o 
   0   8   8        7.29        4.14      5.75 o 
   1   8   8       24.18       12.29      6.47 o 
   2   8   8       25.73       16.18      6.95 o 
   3   8   8       34.45       29.73      7.74 o 
   4   8   8        4.44        1.93     12.25 o 
   5   8   8        2.03       -1.11      6.44 o 
   6   8   8        0.30       -0.81      7.07 o 
   7   8   8        1.78        5.56      8.45 o 
   8   8   8       47.27       51.24     13.45 o 
   9   8   8       26.54       24.83     21.86 o 
 -13   9   8       15.35       21.45      9.01 o 
 -12   9   8        1.18        1.76      8.36 o 
 -11   9   8        7.79       14.16     10.25 o 
 -10   9   8       16.49       16.91      8.08 o 
  -9   9   8        1.93        3.19     10.32 o 
  -8   9   8       94.78       94.57     10.52 o 
  -7   9   8       12.97       23.07      7.43 o 
  -6   9   8       13.58       -1.92     14.82 o 
  -5   9   8        1.13        1.17      5.66 o 
  -4   9   8        0.35       -5.86      5.86 o 
  -3   9   8        4.82       -1.79      5.45 o 
  -2   9   8        0.02       -5.09      5.34 o 
  -1   9   8       25.99       28.93     17.05 o 
   0   9   8        0.30       -5.66      5.66 o 
   1   9   8       33.34       35.06     13.28 o 
   2   9   8        2.28       -1.63      6.17 o 
   3   9   8        3.90        0.57     12.86 o 
   4   9   8        6.57       17.40      7.78 o 
   5   9   8        6.94        2.55      7.34 o 
   6   9   8        0.77       -1.91      7.76 o 
   7   9   8        7.03        4.07      8.20 o 
 -10  10   8       66.87       27.30     16.68 o 
  -9  10   8        0.15        1.26      7.47 o 
  -8  10   8       46.42       44.18      8.86 o 
  -7  10   8        2.59        1.55      6.76 o 
  -6  10   8        1.37       -5.91      5.91 o 
  -5  10   8        0.07       -4.04      5.52 o 
  -4  10   8        1.44       -1.78      5.35 o 
  -3  10   8        0.04       -7.72      8.21 o 
  -2  10   8       12.34       13.32      6.19 o 
  -1  10   8        1.03        2.33      6.07 o 
   0  10   8       17.03       15.31      6.74 o 
   1  10   8        0.45       -5.56      8.08 o 
   2  10   8        0.24       -9.39     13.08 o 
   3  10   8        4.92        3.52      6.84 o 
   4  10   8        0.22        0.88      7.33 o 
 -20   1   9        0.59        5.31      9.10 o 
 -19   1   9       16.65       26.65      9.86 o 
 -18   1   9        3.14        3.64      8.27 o 
 -17   1   9        9.18        9.09      8.89 o 
 -16   1   9        5.34        2.02      7.12 o 
 -15   1   9        3.52        6.85      7.27 o 
 -14   1   9        5.91       -2.62      6.74 o 
 -13   1   9        7.76        5.25      7.15 o 
 -12   1   9        1.91        2.00      5.48 o 
 -11   1   9       12.26        7.18      5.97 o 
 -10   1   9        5.24        3.10      5.09 o 
  -9   1   9        4.24        1.46      4.36 o 
  -8   1   9        2.15       -1.76      3.88 o 
  -7   1   9       20.91       23.00      4.59 o 
  -6   1   9        4.61       11.52      3.86 o 
  -5   1   9      215.16      226.63      7.77 o 
  -4   1   9       25.77       24.88      4.30 o 
  -3   1   9        0.37       -0.13      3.54 o 
  -2   1   9       14.44       21.34      4.19 o 
  -1   1   9        0.00       -3.31      3.31 o 
   0   1   9       43.72       47.19      5.94 o 
   1   1   9        4.90       -0.57      3.82 o 
   2   1   9      115.44      118.28      7.91 o 
   3   1   9        2.99       -2.51      4.48 o 
   4   1   9        1.95        1.97      5.45 o 
   5   1   9        5.15        0.84      6.78 o 
   6   1   9        1.05       -5.33      5.33 o 
   7   1   9        0.00       -1.81      7.15 o 
   8   1   9        2.88        2.34      6.93 o 
   9   1   9        9.77        3.98      7.43 o 
  10   1   9        1.19        3.69      7.05 o 
  11   1   9       37.02       25.38     13.94 o 
  12   1   9        5.33        7.18      9.06 o 
  13   1   9        4.61       14.99     18.00 o 
 -19   2   9        3.29        0.21      8.38 o 
 -18   2   9       28.06       26.55      9.46 o 
 -17   2   9        0.17        7.84      7.98 o 
 -16   2   9       71.51       57.71     11.00 o 
 -15   2   9        4.58       -4.41      6.70 o 
 -14   2   9       21.88       16.05      7.97 o 
 -13   2   9        0.23        5.66      5.69 o 
 -12   2   9       11.18        5.66      4.96 o 
 -11   2   9        0.00        3.02      4.71 o 
 -10   2   9       30.92       31.30      5.57 o 
  -9   2   9       38.56       44.25      5.96 o 
  -8   2   9       16.97        6.26      4.26 o 
  -7   2   9       48.89       40.25      5.13 o 
  -6   2   9       25.11       25.36      4.71 o 
  -5   2   9       22.68       21.91      4.57 o 
  -4   2   9       15.95       15.27      4.42 o 
  -3   2   9       10.47        7.56      5.29 o 
  -2   2   9       36.58       32.04      4.82 o 
  -1   2   9       22.19       18.26      4.56 o 
   0   2   9      134.04      143.25      7.02 o 
   1   2   9        4.84        3.91      4.18 o 
   2   2   9      111.68      122.50      6.92 o 
   3   2   9       22.45       14.98      4.70 o 
   4   2   9        8.46       11.06      4.93 o 
   5   2   9        8.29       -0.76      5.56 o 
   6   2   9        1.08        9.79      7.80 o 
   7   2   9        2.53       -5.02      7.24 o 
   8   2   9        4.92        8.59      6.35 o 
   9   2   9        0.41        1.05      6.14 o 
  10   2   9        5.97        9.54      8.14 o 
  11   2   9        2.60        3.64      8.66 o 
  12   2   9        4.13       12.10      9.04 o 
  13   2   9        2.68        2.05      8.65 o 
 -19   3   9        5.19       -5.90      8.01 o 
 -18   3   9       21.68       18.14     15.76 o 
 -17   3   9        9.17       -1.61      7.32 o 
 -16   3   9       51.14       49.91     10.26 o 
 -15   3   9       14.04        5.05      7.87 o 
 -14   3   9       26.65       22.56      6.02 o 
 -13   3   9        6.45        4.71      5.17 o 
 -12   3   9       39.31       43.76      6.46 o 
 -11   3   9        0.34        3.95      4.85 o 
 -10   3   9        3.86        1.75      4.55 o 
  -9   3   9       36.70       38.53      5.35 o 
  -8   3   9       59.47       62.99      5.63 o 
  -7   3   9       17.85       10.80      5.06 o 
  -6   3   9        4.23        2.72      3.97 o 
  -5   3   9       11.70       10.27      4.15 o 
  -4   3   9        7.32        4.99      3.85 o 
  -3   3   9       32.34       33.36      4.54 o 
  -2   3   9       51.70       49.25      4.93 o 
  -1   3   9        2.85       -1.61      4.09 o 
   0   3   9       28.02       31.00      4.64 o 
   1   3   9       91.92       96.22      6.12 o 
   2   3   9        4.29        5.00      4.14 o 
   3   3   9      239.62      245.08      9.04 o 
   4   3   9       23.46       14.70      4.82 o 
   5   3   9      186.56      195.86      9.69 o 
   6   3   9        3.93       -3.96      5.30 o 
   7   3   9       13.44        8.80      7.79 o 
   8   3   9        4.82        6.49      5.95 o 
   9   3   9       17.32       21.25      7.07 o 
  10   3   9        4.08        4.19      6.77 o 
  11   3   9        2.30        3.26      8.20 o 
  12   3   9        0.18        5.15      8.81 o 
  13   3   9        2.79        5.39      9.15 o 
 -18   4   9        5.98        7.92      8.74 o 
 -17   4   9        0.08       11.31     10.36 o 
 -16   4   9        1.11       -4.49      6.24 o 
 -15   4   9        5.02        7.80      5.65 o 
 -14   4   9       42.69       44.07      8.77 o 
 -13   4   9       51.78       65.66     10.50 o 
 -12   4   9       10.41       15.05      5.50 o 
 -11   4   9       34.78       40.16      6.21 o 
 -10   4   9        0.00       -1.40      4.15 o 
  -9   4   9        2.62        1.49      4.07 o 
  -8   4   9       15.07       11.22      4.27 o 
  -7   4   9        0.94       -3.67      3.67 o 
  -6   4   9       80.50       75.65      5.40 o 
  -5   4   9        8.50       10.52      6.37 o 
  -4   4   9        4.79        4.01      3.84 o 
  -3   4   9       25.92       29.64      5.96 o 
  -2   4   9        4.53        7.36      3.57 o 
  -1   4   9        3.78       -0.06      3.58 o 
   0   4   9        6.13        5.02      4.77 o 
   1   4   9       42.79       43.57      4.56 o 
   2   4   9        2.20        3.64      3.81 o 
   3   4   9        0.18       -2.49      3.81 o 
   4   4   9        9.86        6.56      4.81 o 
   5   4   9        2.61        0.11      4.55 o 
   6   4   9       15.07       17.58      4.93 o 
   7   4   9        5.82        6.07      5.92 o 
   8   4   9       30.02       39.47     11.25 o 
   9   4   9        0.30        7.02      9.65 o 
  10   4   9       28.17       36.56      8.09 o 
  11   4   9        2.92       10.78      7.44 o 
  12   4   9        0.06        4.24      8.55 o 
 -17   5   9        0.01       -2.15      6.86 o 
 -16   5   9        0.56       -5.57      5.57 o 
 -15   5   9        0.24        0.32      5.59 o 
 -14   5   9        0.15       -2.87      5.15 o 
 -13   5   9       13.92       20.68      6.13 o 
 -12   5   9        8.85        8.90      5.11 o 
 -11   5   9        0.49        0.06      4.99 o 
 -10   5   9       28.56       26.41      4.91 o 
  -9   5   9        0.16        0.98      3.91 o 
  -8   5   9       36.75       36.87      4.82 o 
  -7   5   9       49.19       38.73      5.17 o 
  -6   5   9       93.00       85.19     10.57 o 
  -5   5   9       60.62       58.40      7.78 o 
  -4   5   9      135.49      137.97      9.93 o 
  -3   5   9        4.25       -4.80      4.80 o 
  -2   5   9       79.75       88.10      8.47 o 
  -1   5   9       57.66       48.26      8.46 o 
   0   5   9       13.32       17.18      6.45 o 
   1   5   9       36.16       21.20      6.34 o 
   2   5   9        1.24       -4.86      5.25 o 
   3   5   9        0.95        2.53      4.12 o 
   4   5   9        8.60        1.54      4.76 o 
   5   5   9       42.83       43.33      6.01 o 
   6   5   9       31.76       42.02      7.32 o 
   7   5   9       12.72       15.30      4.81 o 
   8   5   9        0.34        7.48      5.44 o 
   9   5   9        0.48       -3.64      6.03 o 
  10   5   9        6.93       10.51      6.93 o 
  11   5   9        0.60        1.01      7.26 o 
 -16   6   9        1.08       -2.68      6.86 o 
 -15   6   9        1.26       -6.26      6.26 o 
 -14   6   9        4.08        2.06      5.44 o 
 -13   6   9        0.05        8.31      5.55 o 
 -12   6   9        3.06        6.25      7.51 o 
 -11   6   9       16.07       22.23      5.06 o 
 -10   6   9        7.84        2.65      4.27 o 
  -9   6   9        3.95        2.40      4.41 o 
  -8   6   9        6.19        4.69      7.18 o 
  -7   6   9       12.99       12.35      5.78 o 
  -6   6   9        9.23       15.72      5.91 o 
  -5   6   9       47.60       40.95      7.00 o 
  -4   6   9        4.21        5.14      5.31 o 
  -3   6   9       66.83       58.61      7.41 o 
  -2   6   9       24.31       22.65      6.02 o 
  -1   6   9       19.94       16.31      7.70 o 
   0   6   9       31.62       22.35      6.21 o 
   1   6   9       30.98       22.95      9.78 o 
   2   6   9       28.51       27.15      6.67 o 
   3   6   9        4.23       11.25      6.08 o 
   4   6   9        4.61        6.52      5.99 o 
   5   6   9        2.50       -4.19      4.19 o 
   6   6   9       18.95       23.84      4.63 o 
   7   6   9        8.49        9.08      4.73 o 
   8   6   9        5.30       16.90      5.85 o 
   9   6   9        0.17       -5.57      5.57 o 
  10   6   9        1.58        8.64      6.92 o 
 -15   7   9        7.11        6.96      7.20 o 
 -14   7   9        5.09       -2.33      6.71 o 
 -13   7   9        5.44        3.70      6.52 o 
 -12   7   9       16.29       24.87      6.13 o 
 -11   7   9        0.89        0.29      6.18 o 
 -10   7   9       13.23        1.91      7.59 o 
  -9   7   9        6.27       -2.10      9.84 o 
  -8   7   9       35.85       47.37      7.62 o 
  -7   7   9        1.19        0.03      5.21 o 
  -6   7   9        8.73       10.38      6.01 o 
  -5   7   9        5.00       15.64      5.50 o 
  -4   7   9        3.44        9.41      5.53 o 
  -3   7   9        1.21       -4.54      4.54 o 
  -2   7   9        0.00       -7.89      7.89 o 
  -1   7   9        5.02       12.57      5.69 o 
   0   7   9        0.01        0.90      5.90 o 
   1   7   9       25.71       24.98      6.59 o 
   2   7   9        1.19       -1.00     12.49 o 
   3   7   9       19.32       11.81      6.26 o 
   4   7   9        0.05       -5.34      5.34 o 
   5   7   9       29.70       18.70     12.99 o 
   6   7   9        0.16        2.43      7.64 o 
   7   7   9        8.57        3.02      9.06 o 
   8   7   9        0.82        0.29      5.27 o 
 -13   8   9        5.54       14.40     15.19 o 
 -12   8   9        1.97        2.31      5.69 o 
 -11   8   9        4.01        3.20      7.88 o 
 -10   8   9        4.79       -0.46      8.17 o 
  -9   8   9        0.03        2.42      7.26 o 
  -8   8   9       15.49        9.84     13.56 o 
  -7   8   9        1.11        5.13      7.44 o 
  -6   8   9        1.92       -5.62      6.07 o 
  -5   8   9        3.87       -3.26      5.78 o 
  -4   8   9        0.31        8.86      9.28 o 
  -3   8   9        6.58        7.82      9.48 o 
  -2   8   9       21.02       31.80      7.84 o 
  -1   8   9        0.04        8.85      6.59 o 
   0   8   9       10.16       22.27      7.76 o 
   1   8   9        0.63       -6.13      6.13 o 
   2   8   9        0.01       12.52      7.46 o 
   3   8   9        0.35        2.11      7.58 o 
   4   8   9        0.07       17.30     14.05 o 
   5   8   9        0.23        2.53      8.03 o 
   6   8   9        0.00       -1.02      7.67 o 
  -9   9   9        1.21        5.60      7.78 o 
  -8   9   9        4.69       -0.93      7.28 o 
  -7   9   9        3.07       -2.45      7.13 o 
  -6   9   9        0.06       -6.37      6.37 o 
  -5   9   9        3.04        7.81      7.10 o 
  -4   9   9        5.44        1.09     18.55 o 
  -3   9   9        0.58       -2.79      6.43 o 
  -2   9   9        4.69        0.60      6.67 o 
  -1   9   9        0.01        0.01      6.88 o 
   0   9   9       13.08       11.12      7.66 o 
   1   9   9        2.95       -2.62      7.22 o 
   2   9   9        0.02       -6.05      7.13 o 
   3   9   9        0.77       -7.68     13.17 o 
 -18   0  10        2.27       34.50     15.58 o 
 -17   0  10        2.98        5.84     12.64 o 
 -16   0  10        2.13       -1.49     11.06 o 
 -15   0  10        0.31        9.44     11.55 o 
 -14   0  10        4.83        1.27     10.32 o 
 -13   0  10       13.04       24.54     12.16 o 
 -12   0  10        0.05       -3.25      9.22 o 
 -11   0  10        8.05       21.55     10.97 o 
 -10   0  10        1.33       -7.20      8.82 o 
  -9   0  10       53.00       57.86     14.44 o 
  -8   0  10        4.79        9.92      9.79 o 
  -7   0  10       73.00       60.56      9.91 o 
  -6   0  10       20.51       26.22      8.04 o 
  -5   0  10       71.30       62.14      9.59 o 
  -4   0  10       62.45       84.58     10.65 o 
  -3   0  10       54.94       68.50      9.96 o 
  -2   0  10      161.06      184.36     13.36 o 
  -1   0  10        9.97       10.93      8.47 o 
   0   0  10       48.35       54.81      9.39 o 
   1   0  10        4.83        5.31      7.34 o 
   2   0  10       20.86       31.39     12.29 o 
   3   0  10        6.12       12.82     10.23 o 
   4   0  10        0.77       12.86      9.92 o 
   5   0  10      139.14      179.90     21.77 o 
   6   0  10        7.70       13.92     11.76 o 
   8   0  10       19.31        8.56     12.51 o 
   9   0  10        3.30       24.41     12.86 o 
  10   0  10       43.60       48.11     15.67 o 
  11   0  10       11.66       28.58     15.23 o 
 -18   1  10       11.19       14.25      9.75 o 
 -17   1  10        2.40        7.24     12.47 o 
 -16   1  10        3.10       -4.55      7.77 o 
 -15   1  10        0.06       10.16      7.29 o 
 -14   1  10       13.05       18.75      8.08 o 
 -13   1  10        1.52        4.75      7.24 o 
 -12   1  10        1.07       -1.49      6.72 o 
 -11   1  10        0.13       -5.47      9.66 o 
 -10   1  10       16.25       14.26      6.42 o 
  -9   1  10       13.00       18.97      6.47 o 
  -8   1  10       14.70       22.65      6.67 o 
  -7   1  10      102.04       97.28      8.84 o 
  -6   1  10       38.64       28.69      6.99 o 
  -5   1  10       10.62        3.15      5.69 o 
  -4   1  10      128.92      132.25     11.87 o 
  -3   1  10      160.15      150.80     10.14 o 
  -2   1  10        8.68       21.58      7.01 o 
  -1   1  10       83.64       90.82      8.67 o 
   0   1  10        3.22       -3.92      6.22 o 
   1   1  10       59.38       70.20      8.47 o 
   2   1  10        0.14        0.87      5.48 o 
   3   1  10        6.86        5.58      5.90 o 
   4   1  10       35.63       30.14      7.22 o 
   5   1  10        4.56       10.98      8.23 o 
   6   1  10       59.39       33.89     13.70 o 
   7   1  10        0.62        1.05     10.67 o 
   8   1  10        7.12        6.02      8.07 o 
   9   1  10        5.15        2.20      8.22 o 
  10   1  10        5.26       12.32      8.82 o 
  11   1  10        0.58        1.45      9.11 o 
 -17   2  10        7.49        5.60      8.25 o 
 -16   2  10        1.97       -4.85      7.39 o 
 -15   2  10        3.18        7.48      9.42 o 
 -14   2  10        3.43        4.72      7.61 o 
 -13   2  10       16.84        6.06      7.62 o 
 -12   2  10       10.05        5.75      7.13 o 
 -11   2  10        0.04       -4.69      5.25 o 
 -10   2  10        0.84        5.95      5.69 o 
  -9   2  10        6.92       -2.62      5.40 o 
  -8   2  10       53.94       47.61      7.56 o 
  -7   2  10        3.73        0.20      5.77 o 
  -6   2  10       20.13       17.32      6.07 o 
  -5   2  10        8.74       -2.34      6.06 o 
  -4   2  10      132.54      125.32      9.38 o 
  -3   2  10      229.64      224.44     18.82 o 
  -2   2  10       64.85       73.52      8.59 o 
  -1   2  10      176.17      192.87     11.12 o 
   0   2  10       11.27       12.99      6.11 o 
   1   2  10       13.61       14.48      7.74 o 
   2   2  10        0.19       -1.37      7.55 o 
   3   2  10        3.57       -4.44      5.59 o 
   4   2  10        2.26        0.37      6.10 o 
   5   2  10       26.24       21.16      6.97 o 
   6   2  10        8.44        8.26      8.14 o 
   7   2  10       24.44       31.61     13.35 o 
   8   2  10        1.54       -4.69      7.65 o 
   9   2  10        0.65        6.55      8.49 o 
  10   2  10        0.67        1.67      8.55 o 
  11   2  10        2.63        4.36      9.17 o 
 -17   3  10        0.00        6.22      8.52 o 
 -16   3  10        0.23       -1.61      7.20 o 
 -15   3  10        0.72       -6.73      7.82 o 
 -14   3  10        1.34       -1.00      7.99 o 
 -13   3  10        6.61       13.01      6.57 o 
 -12   3  10        9.15        9.39      6.23 o 
 -11   3  10        3.98       -3.09      5.60 o 
 -10   3  10        0.59        0.21      5.39 o 
  -9   3  10        5.42        4.94      6.33 o 
  -8   3  10       11.35       12.68      5.83 o 
  -7   3  10       15.93        5.41      4.86 o 
  -6   3  10        1.07       -1.26      4.53 o 
  -5   3  10       30.53       25.23      5.10 o 
  -4   3  10       28.84       23.44      5.12 o 
  -3   3  10        7.73        8.58      4.69 o 
  -2   3  10       89.90      108.62      7.01 o 
  -1   3  10        5.90        4.78      6.38 o 
   0   3  10        0.45       -2.19      4.68 o 
   1   3  10        0.40       -3.10      5.33 o 
   2   3  10       17.17       12.37      7.07 o 
   3   3  10        0.09       -3.51      5.67 o 
   4   3  10       20.86       27.42      7.08 o 
   5   3  10        1.34       -5.78      5.78 o 
   6   3  10        0.99        6.28      7.93 o 
   7   3  10        0.73        1.34      7.57 o 
   8   3  10        0.12        6.38      6.69 o 
   9   3  10        1.98        8.32      9.12 o 
  10   3  10        1.98       13.86      9.22 o 
 -16   4  10        0.41       -3.84      7.78 o 
 -15   4  10        8.00       25.03      9.37 o 
 -14   4  10        8.46        2.57      6.72 o 
 -13   4  10        0.04        3.75      6.16 o 
 -12   4  10       12.25        7.52      6.19 o 
 -11   4  10        0.06       -4.90      4.90 o 
 -10   4  10        6.71        5.80      5.11 o 
  -9   4  10        4.24        2.62      4.90 o 
  -8   4  10        1.16        4.30      4.84 o 
  -7   4  10        5.05        4.46      4.48 o 
  -6   4  10        0.63       -3.68      4.21 o 
  -5   4  10       15.42       16.47      4.74 o 
  -4   4  10       23.82       29.01      5.03 o 
  -3   4  10       44.48       47.00      5.32 o 
  -2   4  10       19.28       15.67      6.12 o 
  -1   4  10        0.19       -0.43      5.19 o 
   0   4  10       71.95       83.07      8.85 o 
   1   4  10       13.17       13.02      6.10 o 
   2   4  10       52.05       62.81      6.95 o 
   3   4  10       80.07       84.00     10.11 o 
   4   4  10        1.22       -2.45      5.39 o 
   5   4  10       17.48       17.21      7.90 o 
   6   4  10        4.87        1.39      7.65 o 
   7   4  10        0.08       -1.21      6.06 o 
   8   4  10        0.73       11.94      7.20 o 
   9   4  10        0.58        1.87      7.19 o 
 -15   5  10        1.18        2.37      7.21 o 
 -14   5  10        8.09       14.63      7.27 o 
 -13   5  10        2.70       12.34      6.14 o 
 -12   5  10       29.02       18.13      6.10 o 
 -11   5  10        5.77       -4.45      5.11 o 
 -10   5  10       32.27       27.69      7.08 o 
  -9   5  10       29.22       21.53      5.25 o 
  -8   5  10        3.16       -2.69      4.43 o 
  -7   5  10        0.01       -4.22      4.22 o 
  -6   5  10       54.71       57.43      6.43 o 
  -5   5  10       23.50       24.39      4.79 o 
  -4   5  10       21.71       24.87      4.62 o 
  -3   5  10       54.49       51.66      5.03 o 
  -2   5  10        0.08       -0.99      3.83 o 
  -1   5  10       18.47       15.36      4.27 o 
   0   5  10        0.00       -0.52      4.67 o 
   1   5  10        2.21        3.11      4.18 o 
   2   5  10       12.38       10.52      4.49 o 
   3   5  10        0.52       -3.65      4.30 o 
   4   5  10       40.88       41.33     10.49 o 
   5   5  10       18.57       41.28      9.54 o 
   6   5  10        3.43       11.06      8.66 o 
   7   5  10       19.88       18.29      7.36 o 
   8   5  10        1.45       -1.78      6.38 o 
 -14   6  10        0.00        4.05      7.21 o 
 -13   6  10        0.93       -1.92      6.71 o 
 -12   6  10        0.05       -5.04      5.04 o 
 -11   6  10       12.86       23.35      6.25 o 
 -10   6  10        6.85        4.06      5.14 o 
  -9   6  10       14.57       16.51      6.45 o 
  -8   6  10       51.81       49.10      5.56 o 
  -7   6  10        4.32       -1.46      4.03 o 
  -6   6  10       24.45       22.34      9.24 o 
  -5   6  10        0.60       -4.34      5.19 o 
  -4   6  10        3.67        4.00      5.72 o 
  -3   6  10        2.73        0.57      5.42 o 
  -2   6  10        3.46        0.89      5.62 o 
  -1   6  10        3.80       -1.50      5.46 o 
   0   6  10        3.54        6.69      5.94 o 
   1   6  10       19.26       16.80      6.75 o 
   2   6  10        0.50       -4.94      4.94 o 
   3   6  10        8.71        7.46      5.56 o 
   4   6  10        1.01       11.72      4.76 o 
   5   6  10        0.35        0.59      5.85 o 
   6   6  10        0.01       -1.54      6.68 o 
   7   6  10       14.66       14.51      6.85 o 
 -12   7  10        0.05       -6.06     14.97 o 
 -11   7  10        0.38        4.58      6.36 o 
 -10   7  10       10.56        0.15     10.39 o 
  -9   7  10        0.01       -1.90      5.74 o 
  -8   7  10       13.39        9.19      9.04 o 
  -7   7  10        7.21        7.17      9.94 o 
  -6   7  10        6.35        5.55      6.32 o 
  -5   7  10       11.62       10.52      6.29 o 
  -4   7  10        0.05        0.59      5.88 o 
  -3   7  10        1.74       -2.78      7.25 o 
  -2   7  10       15.09       23.11      8.05 o 
  -1   7  10        0.82       -1.52      5.98 o 
   0   7  10        0.07       -7.81      9.44 o 
   1   7  10        1.53       -0.18      6.21 o 
   2   7  10        3.35        3.87     10.40 o 
   3   7  10        0.80       -7.15      7.65 o 
   4   7  10        1.01       18.06      9.38 o 
   5   7  10        0.30       -0.67     19.32 o 
  -8   8  10        0.16       -7.32      7.32 o 
  -7   8  10        8.86       11.15      8.05 o 
  -6   8  10        2.34        7.51      8.23 o 
  -5   8  10        0.76        6.28     10.78 o 
  -4   8  10        0.00       -6.63      6.63 o 
  -3   8  10        5.33        6.34      7.58 o 
  -2   8  10        0.30       -2.05     10.51 o 
  -1   8  10        0.28       -4.32      7.09 o 
   0   8  10        5.60       12.25      8.29 o 
   1   8  10        5.74        9.32      8.44 o 
 -15   1  11        0.04        4.78      8.67 o 
 -14   1  11        2.76        4.77      8.33 o 
 -13   1  11        0.62        9.09      8.56 o 
 -12   1  11       14.83       11.98      8.41 o 
 -11   1  11        3.20        4.16      8.10 o 
 -10   1  11       30.11       25.03     10.12 o 
  -9   1  11        0.58       -6.60      6.60 o 
  -8   1  11        1.97        9.32      7.71 o 
  -7   1  11        0.01        0.10      6.98 o 
  -6   1  11        0.57        2.44      7.19 o 
  -5   1  11        1.67        5.89      7.39 o 
  -4   1  11        7.69       -1.79      5.90 o 
  -3   1  11       45.64       58.77      8.33 o 
  -2   1  11        6.34       11.05      6.30 o 
  -1   1  11        0.52        5.14      7.25 o 
   0   1  11        0.04       -6.58      6.58 o 
   1   1  11        6.63       -2.42      9.57 o 
   2   1  11        2.54        5.22      7.68 o 
   3   1  11        6.99       -1.18      7.65 o 
   4   1  11        0.12       -7.06      7.06 o 
   5   1  11        0.06       -0.41      8.52 o 
   7   1  11        0.00        5.40      8.49 o 
   8   1  11        3.97       15.48     17.52 o 
 -15   2  11       10.96        5.91      8.75 o 
 -14   2  11       12.66        3.97      8.14 o 
 -13   2  11        0.46       -4.45      7.27 o 
 -12   2  11        6.31       10.67      8.65 o 
 -11   2  11        8.40       19.41     16.42 o 
 -10   2  11        0.42        1.23      7.07 o 
  -9   2  11        0.01        5.61     11.08 o 
  -8   2  11        3.69        4.47      6.03 o 
  -7   2  11        0.82       -2.35      5.73 o 
  -6   2  11        7.94        7.94      7.91 o 
  -5   2  11       27.99       33.73      7.47 o 
  -4   2  11        0.07        3.19      5.90 o 
  -3   2  11       11.37       14.30      6.76 o 
  -2   2  11       21.02       17.31      6.95 o 
  -1   2  11        0.02        7.11      6.31 o 
   0   2  11        4.49       10.43      6.61 o 
   1   2  11        9.35        7.15      7.32 o 
   2   2  11       14.41       16.99      7.06 o 
   3   2  11        5.88        0.92      6.70 o 
   4   2  11        0.02       -6.95      6.95 o 
   5   2  11        0.87       -4.11      7.90 o 
   7   2  11        0.37        0.20      8.28 o 
 -14   3  11        0.04       -1.49      8.01 o 
 -13   3  11        7.97       -0.39      8.20 o 
 -12   3  11        3.81       -5.44     10.84 o 
 -11   3  11        2.45        8.67      6.99 o 
 -10   3  11        3.52        0.11      6.23 o 
  -9   3  11        2.19        1.85      6.08 o 
  -8   3  11        4.99        3.75      6.30 o 
  -7   3  11        2.42        6.34      6.02 o 
  -6   3  11        0.27       -5.11      5.86 o 
  -5   3  11       15.95       18.88      6.72 o 
  -4   3  11       32.77       32.45      7.33 o 
  -3   3  11        1.58        0.65      6.10 o 
  -2   3  11      125.36      149.14     12.56 o 
  -1   3  11       15.97       19.78      7.08 o 
   0   3  11      131.72      148.32     10.93 o 
   1   3  11        2.36       -1.79      5.90 o 
   2   3  11       12.42        5.94      6.25 o 
   3   3  11        2.54       -6.11      6.11 o 
   4   3  11        4.21        1.89      6.99 o 
   5   3  11        3.00       14.98     18.22 o 
   6   3  11        0.03       16.59     13.83 o 
   7   3  11        0.00       -1.35      8.15 o 
 -13   4  11        9.81        6.82      8.52 o 
 -12   4  11        1.92       -2.79      6.22 o 
 -11   4  11        9.97       11.93      7.72 o 
 -10   4  11        5.46        2.72      6.56 o 
  -9   4  11        1.07        6.40      6.33 o 
  -8   4  11        0.95       -3.28      5.87 o 
  -7   4  11        7.08       17.80      6.39 o 
  -6   4  11        2.30       -2.69      5.48 o 
  -5   4  11       14.97        4.43      5.99 o 
  -4   4  11       21.99       17.35      6.52 o 
  -3   4  11        1.03        5.40      5.90 o 
  -2   4  11       23.07       33.66      7.23 o 
  -1   4  11        7.81       27.04      7.13 o 
   0   4  11        2.81       20.16      7.01 o 
   1   4  11        2.86        3.30      6.25 o 
   2   4  11        3.73       -0.96      6.03 o 
   3   4  11        4.17       -0.56      7.18 o 
   4   4  11        0.05       -4.61      6.51 o 
   5   4  11        1.19       10.87      8.78 o 
   6   4  11        2.69       -1.78      9.04 o 
 -12   5  11       14.28       16.35      7.48 o 
 -11   5  11       50.99       53.09      8.66 o 
 -10   5  11       16.69       20.11      9.08 o 
  -9   5  11       33.44       32.56      7.61 o 
  -8   5  11        7.07        0.78      6.16 o 
  -7   5  11       11.67       11.14      6.23 o 
  -6   5  11        0.01        5.45      5.96 o 
  -5   5  11        4.96       15.88      6.37 o 
  -4   5  11        8.42        4.77      5.91 o 
  -3   5  11        0.02        5.14      5.90 o 
  -2   5  11        0.90        8.70      6.15 o 
  -1   5  11        1.10       -3.89      5.62 o 
   0   5  11        7.87       30.08      7.18 o 
   1   5  11        1.17       -2.18      7.66 o 
   2   5  11        5.46       -1.96      6.30 o 
   3   5  11        0.41        8.78      6.75 o 
   4   5  11        0.17        1.98      8.05 o 
  -9   6  11        0.07        1.71      6.13 o 
  -8   6  11       44.11       45.47      7.82 o 
  -7   6  11        2.93        3.89      6.14 o 
  -6   6  11       10.69        6.51      5.63 o 
  -5   6  11        9.04        6.07      6.64 o 
  -4   6  11        1.03        2.90      5.27 o 
  -3   6  11        2.73       -2.03      5.12 o 
  -2   6  11        0.93       -4.89      4.89 o 
  -1   6  11        4.93        5.06      5.28 o 
   0   6  11        0.32        0.76      5.09 o 
   1   6  11        0.10       -2.34      5.90 o 
   2   6  11        3.16        4.24      6.47 o 
 -11   0  12        1.59       -4.04     11.94 o 
 -10   0  12        5.25       13.92     13.35 o 
  -9   0  12        2.03       -5.84     10.54 o 
  -8   0  12        0.25       -0.57     11.85 o 
  -7   0  12       21.69       -4.13     11.33 o 
  -6   0  12       29.67       29.98     14.00 o 
  -5   0  12        8.76        1.36     11.19 o 
  -4   0  12        1.92       10.93     12.03 o 
  -3   0  12        9.08       -2.37     10.76 o 
  -2   0  12       14.13       24.85     13.26 o 
  -1   0  12        4.99       -9.13      9.13 o 
   0   0  12        8.75       10.14     13.04 o 
   1   0  12        1.23        7.59     12.69 o 
   2   0  12        1.08       -3.25     11.33 o 
   3   0  12        0.07       -0.83     11.59 o 
 -11   1  12       30.98       50.38     11.49 o 
 -10   1  12        9.39       14.57      9.09 o 
  -9   1  12       15.22       22.46      9.16 o 
  -8   1  12        1.66       -7.40      7.40 o 
  -7   1  12        0.78       -4.49      7.51 o 
  -6   1  12       22.93       15.99      9.15 o 
  -5   1  12        4.58       -7.26      7.26 o 
  -4   1  12        0.04       -7.16      7.99 o 
  -3   1  12        8.10       14.05      8.92 o 
  -2   1  12       10.61       14.06     13.26 o 
  -1   1  12        0.02       -1.97      7.75 o 
   0   1  12        0.01        9.58      8.83 o 
   1   1  12        2.47       15.00      9.23 o 
   2   1  12        0.49        1.46      8.16 o 
   3   1  12        0.08        3.46      8.90 o 
 -10   2  12        2.19       -4.12     11.59 o 
  -9   2  12        0.23       -4.48      8.21 o 
  -8   2  12        3.09       -4.46      7.95 o 
  -7   2  12        8.86        6.28      8.55 o 
  -6   2  12       19.34       31.82     10.38 o 
  -5   2  12        2.29       -7.63      7.63 o 
  -4   2  12       14.41       29.17     10.17 o 
  -3   2  12       62.90       76.16     12.65 o 
  -2   2  12        2.38       12.06      8.95 o 
  -1   2  12       27.48       38.48     10.49 o 
   0   2  12        0.72        0.63      7.93 o 
   1   2  12        4.59       10.56      9.11 o 
   2   2  12        0.10        2.72      8.53 o 
  -9   3  12        0.11        4.65      8.34 o 
  -8   3  12        5.32        4.69      9.92 o 
  -7   3  12        0.17       -2.13     11.96 o 
  -6   3  12        0.29        0.90      6.59 o 
  -5   3  12        1.42        7.65      7.12 o 
  -4   3  12       23.81       33.07      8.01 o 
  -3   3  12        1.70        1.31      6.79 o 
  -2   3  12       52.41       65.36     12.01 o 
  -1   3  12        0.21       -0.93      6.83 o 
   0   3  12        2.63        8.13      6.93 o 
   1   3  12        7.02       13.88      8.72 o 
  -7   4  12        1.79       -4.51      9.67 o 
  -6   4  12        0.00       -6.10      6.10 o 
  -5   4  12        9.01       11.12     11.32 o 
  -4   4  12        0.54        4.47      6.60 o 
  -3   4  12        0.30       -6.09      6.09 o 
  -2   4  12        0.64        5.02      6.77 o 
  -1   4  12        0.51       18.51      7.47 o 
                                                 
